# Supplementary material for: Homologous haplotypes, expression, genetic effects and geographic distribution of the wheat yield gene TaGW2
Source: BMC Plant Biol. 2014 Apr 25;14:107. doi: 10.1186/1471-2229-14-107 (PMC4021350; doi:10.1186/1471-2229-14-107)
Supplement: Additional file 1: Table S3 — Wheat accessions used for obtaining of promoter sequences. TKW, One-thousand kernel weight (g), KL, kernel length (mm), KW, kernel width (mm), KT, kernel thickness (mm). *: accessions used for real-time PCR analysis of TaGW2s. [file 1471-2229-14-107-S1.xls]

## Sheet: Table S3
Table S3 34 wheat accessions used in this study for obtaining of promoter sequences.
TKW: One-thousand kernel weight (g), KL: kernel length (mm), KW: kernel width (mm), KT: kernel thickness (mm). *: Accessions used for Real-time PCR analysis of TaGW2s.
code	Accessions	origin	ID	TaGW2-6A	TaGW2-6B	TKW	KL	KW	KT
1	Zhengmai9023*	Henan	Unknown	Hap-6A-A	Hap-6B-1	43.15	7.24	3.115	2.83
2	Jinmai8	Shanxi	ZM009368	Hap-6A-A	Hap-6B-1	43.55	6.705	3.325	3.095
3	Beijing8	Beijing	ZM008963	Hap-6A-A	Hap-6B-1	37.735	6.365	3.3	2.97
4	Yannong15*	Shandong	ZM015719	Hap-6A-A	Hap-6B-1	36.365	5.5	3.35	2.935
5	Lvhan328*	Shanxi	ZM014050	Hap-6A-A	Hap-6B-1	37.055	6.275	3.29	2.91
6	Lankao906*	Henan	ZM025358	Hap-6A-A	Hap-6B-1	49.765	7.14	3.44	3.1
7	Wenmai8*	Henan	Unknown	Hap-6A-A	Hap-6B-1	45.97	6.68	3.61	2.98
8	Zhongyou9507*	Beijing	Unknown	Hap-6A-A	Hap-6B-2	54.215	7.69	3.5	3.1
9	Xuzhou22*	Jiangsu	ZM022308	Hap-6A-A	Hap-6B-2	53.815	7.65	3.675	3.165
10	Shijiazhuang54*	Hebei	ZM009101	Hap-6A-A	Hap-6B-2	38.01	6.26	3.19	3
11	Laizhou953*	Shandong	ZM022727	Hap-6A-A	Hap-6B-2	50.935	6.985	3.525	3.06
12	Aifeng3	Shaanxi	ZM009603	Hap-6A-A	Hap-6B-2	35.48	6.13	3.15	2.74
13	Wannian4*	Jiangsu	Unknown	Hap-6A-A	Hap-6B-2	27.495	6.83	2.67	2.55
14	Chinese Spring*	Sichuan	ZM005452	Hap-6A-A	Hap-6B-3	27.32	6.11	3.025	2.515
15	Baihuamai*	Xingyi,Guizhou	ZM008598	Hap-6A-A	Hap-6B-3	21.542	5.6	2.75	2.29
16	Baimaizi*	Deyang,Sichuan	ZM008547	Hap-6A-A	Hap-6B-3	29.26	6.23	3.215	2.595
17	Jiangxizao	Shangcheng,Henan	ZM003464	Hap-6A-A	Hap-6B-4	28.8	5.975	2.975	2.725
18	Baimangmai*	Jinping,Guizhou	ZM008732	Hap-6A-A	Hap-6B-4	27.38	5.84	2.925	2.69
19	Pan86001-3*	Guizhou	ZM024490	Hap-6A-G	Hap-6B-1	51.8925	7.885	3.7125	3.028
20	Nongda139*	Beijing	ZM009018	Hap-6A-G	Hap-6B-1	35.525	6.9	2.925	2.82
21	Sanyuehuang*	Wenxian,Henan	ZM002685	Hap-6A-G	Hap-6B-2	25.69	5.58	2.975	2.515
22	Lumai1*	Shandong	ZM015830	Hap-6A-G	Hap-6B-2	47.34	7.175	3.565	2.905
23	Qiangchangmai*	Changan,Shaanxi	ZM003793	Hap-6A-G	Hap-6B-2	25.225	5.575	2.95	2.595
24	Lanhuamai	Jingchuan,Gansu	ZM005017	Hap-6A-G	Hap-6B-2	25.56	5.66	2.99	2.68
25	Hongdongmai	Tacheng,Xinjiang	ZM005188	Hap-6A-G	Hap-6B-2	29.68	6.535	2.875	2.77
26	Jinyang60	Shaanxi	ZM009648	Hap-6A-G	Hap-6B-2	25.86	5.525	3.15	2.585
27	Jinmai11	Shanxi	ZM014430	Hap-6A-G	Hap-6B-2	43.5	6.75	3.25	2.846
28	Jimai19	Hebei	ZM013873	Hap-6A-G	Hap-6B-2	34.04	6.125	3.15	2.825
29	Lumai9	Shandong	ZM015838	Hap-6A-G	Hap-6B-2	33.5	6.2	3	2.932
30	Beijing15*	Beijing	ZM008970	Hap-6A-G	Hap-6B-3	32.4	5.75	3.025	2.743
31	Mahuaban	Jilin	ZM004422	Hap-6A-G	Hap-6B-4	23.055	6.065	2.675	2.3
32	Mingxian169*	Shanxi	ZM009379	Hap-6A-G	Hap-6B-4	30.175	6.165	3.025	2.68
33	Hongjinmai*	Pingliang,Gansu	ZM020735	Hap-6A-G	Hap-6B-4	23.805	5.865	2.725	2.545
34	Baidongmai	Qitai,Xinjiang	ZM005439	Hap-6A-G	Hap-6B-4	24.87	6.065	2.825	2.575
