# Supplementary material for: Homologous haplotypes, expression, genetic effects and geographic distribution of the wheat yield gene TaGW2
Source: BMC Plant Biol. 2014 Apr 25;14:107. doi: 10.1186/1471-2229-14-107 (PMC4021350; doi:10.1186/1471-2229-14-107)
Supplement: Additional file 9: Table S1 — Accessions used for association analysis and haplotype distribution studies in Chinese wheat collections. L, landraces; M, modern cultivars; TKW, One-thousand kernel weight (g); KL, kernel length (mm); KW, kernel width (mm); KT, kernel thickness (mm); *, Chinese mini core collection; I, Northern winter wheat region; II, Yellow and Huai River valley winter wheat region; III, low and middle Yangtze River valley winter wheat region; IV, southwestern winter wheat region; V, southern winter wheat region; VI, northeastern spring wheat region; VII, northern spring wheat region; VIII, northwestern spring wheat region; IX, Qinghai-Tibet spring-winter wheat region; X, Xinjiang winter-spring wheat region. [file 1471-2229-14-107-S9.xls]

## Sheet: Table S1
Table S1 All accessions used for association analysis and haplotype distribution comparison in Chinese wheat genepool.
L: landraces; M: modern varieties; TKW: One-thousand kernel weight (g); KL: kernel length (mm); KW: kernel width (mm); KT: kernel thickness (mm); *: Chinese mini core collection;
I: Northern winter wheat region; II: Yellow and Huai River valley winter wheat region; III: low and middle Yangtze River valley winter wheat region; IV: southwestern winter wheat region; V: southern winter wheat region; VI: northeastern spring wheat region; VII: northern spring wheat region; VIII: northwestern spring wheat region; IX: Qinghai-Tibet spring-winter wheat region; X: Xinjiang winter-s…
code	Accessions	Registration time	Agroecological regions	ID	TaGW2-6A	TaGW2-6B	Variety type	2002					2006
								TKW	KL	KW	KT	KL/KW	TKW	KL	KW	KT	KL/KW
1	Honghuazao		Ⅲ	ZM011345	Hap-6A-A	Hap-6B-3	L*	24.4	5.4	2.75	2.5	1.964	27.51	5.6	2.8	2.52	2
2	Zhumaoyuanzitou		Ⅲ	ZM006579	Hap-6A-A	Hap-6B-3	L*	25.8	5.55	2.85	2.54	1.947	27.14	5.73	3.1	2.71	1.849
3	Youmangsaogudan		Ⅱ	ZM002659	Hap-6A-A	Hap-6B-4	L*	28.74	5.65	2.95	2.78	1.915	29.51	5.53	3.3	2.84	1.677
4	Jiangxizao		Ⅲ	ZM003464	Hap-6A-A	Hap-6B-4	L*	30.54	5.78	3.05	2.77	1.893	27.06	6.17	2.9	2.68	2.126
5	Baimazha		Ⅷ	ZM020808	Hap-6A-A	Hap-6B-1	L*	32.48	5.78	3.1	2.83	1.863	32.13	5.77	3.2	2.82	1.802
6	Zaowutian		Ⅲ	ZM005992	Hap-6A-A	Hap-6B-3	L*	27.38	5.83	2.8	2.67	2.08	29.49	5.77	2.9	2.72	1.989
7	Jiangdongmen		Ⅲ	ZM005871	Hap-6A-A	Hap-6B-2	L*	29.66	5.85	3.05	2.68	1.918	31.22	6.13	2.9	2.64	2.115
8	Dahuangpi		Ⅲ	ZM006499	Hap-6A-A	Hap-6B-3	L*	35.68	5.85	3.25	2.93	1.8	33.79	6	3.2	2.75	1.875
9	Mangxiaomai		Ⅲ	ZM006015	Hap-6A-A	Hap-6B-2	L*	27.04	5.88	2.75	2.43	2.136	28.69	6.17	2.8	2.51	2.202
10	Baimangxiaomai		Ⅸ	ZM008341	Hap-6A-A	Hap-6B-3	L*	28	5.9	2.73	2.6	2.165	30.71	6.1	3	2.54	2.033
11	Lanxizaoxiaomai		Ⅲ	ZM007052	Hap-6A-A	Hap-6B-3	L*	35.28	5.93	3.3	2.84	1.795	33.3	6.1	3.2	2.78	1.906
12	Dingxingzhai		Ⅶ	ZM010639	Hap-6A-A	Hap-6B-3	L*	28.1	5.95	2.78	2.62	2.144	27.27	6.13	2.9	2.54	2.115
13	Dayuhua		Ⅱ	ZM006348	Hap-6A-A	Hap-6B-2	L*	28.22	5.95	2.98	2.67	2	30.74	5.67	3.1	2.71	1.828
14	Tumangmai		Ⅱ	ZM004154	Hap-6A-A	Hap-6B-3	L*	25.7	6.05	3	2.77	2.017	32.88	5.87	3.1	2.86	1.892
15	Mazhamai		Ⅱ	ZM003807	Hap-6A-A	Hap-6B-2	L*	32.58	6.05	3.28	2.75	1.847	30.03	5.7	3.3	2.77	1.727
16	Baimangmai-1		Ⅳ	ZM008732	Hap-6A-A	Hap-6B-3	L*	27.92	6.08	2.85	2.68	2.132	26.84	5.6	3	2.7	1.867
17	Bendihuanghuamai		Ⅸ	ZM011565	Hap-6A-A	Hap-6B-3	L*	32.42	6.13	3.1	2.7	1.976	36.29	6.4	3.4	2.9	1.882
18	Kangdingxiaomai		Ⅸ	ZM008347	Hap-6A-A	Hap-6B-3	L*	42.52	6.13	3.2	3.14	1.914	40.99	6.27	3.3	3.11	1.899
19	Huangshuibai		Ⅲ	ZM010980	Hap-6A-A	Hap-6B-3	L*	30.54	6.15	3.03	2.78	2.033	32	6.03	3	2.64	2.011
20	Hongheshangtou		Ⅱ	ZM003393	Hap-6A-A	Hap-6B-3	L*	33	6.15	3	2.76	2.05	35.58	5.9	3.2	2.85	1.844
21	Songruimai		Ⅴ	ZM007552	Hap-6A-A	Hap-6B-3	L*	37.2	6.15	3.2	3.01	1.922	42.03	6.43	3.4	3	1.892
22	Liuzhutou		Ⅲ	ZM005540	Hap-6A-A	Hap-6B-3	L*	33.75	6.18	3.03	2.91	2.041	35.82	6.3	3.2	2.79	1.969
23	Tongjiabaxiaomai		Ⅳ	ZM007916	Hap-6A-A	Hap-6B-2	L*	35.94	6.18	3.15	2.85	1.96	34.5	6.4	3.1	2.77	2.065
24	Biantouguangkemai		Ⅳ	ZM012032	Hap-6A-A	Hap-6B-3	L*	27.36	6.2	3.05	2.63	2.033	25.85	5.73	3.1	2.74	1.849
25	Heshangmai		Ⅲ	ZM007486	Hap-6A-A	Hap-6B-3	L*	33.16	6.23	3	2.88	2.075	29.41	6.07	3	2.69	2.022
26	Chejianzi		Ⅲ	ZM006027	Hap-6A-A	Hap-6B-1	L*	34.24	6.23	3.13	2.67	1.992	30.92	6.47	3.1	2.72	2.086
27	Baipu		Ⅲ	ZM007246	Hap-6A-A	Hap-6B-3	L*	36.66	6.23	2.85	2.84	2.184	37.37	6.63	3.1	2.87	2.14
28	Zhongguochun		Ⅳ	ZM005452	Hap-6A-A	Hap-6B-3	L*	25.3	6.25	2.95	2.41	2.119	29.34	5.97	3.1	2.62	1.925
29	Youmangbaifu		Ⅰ	ZM004444	Hap-6A-A	Hap-6B-1	L*	20	6.28	2.8	2.3	2.241	23.54	5.8	2.9	2.5	2
30	Chanmangshibiantou		Ⅳ	ZM011859	Hap-6A-A	Hap-6B-3	L*	29.54	6.28	2.9	2.75	2.164	24.09	5.73	2.8	2.66	2.048
31	Zaoxiaomai		Ⅲ	ZM007209	Hap-6A-A	Hap-6B-4	L*	34.42	6.28	3.05	2.94	2.057	39.07	6.27	3.2	2.89	1.958
32	Hongxumai		Ⅳ	ZM012545	Hap-6A-A	Hap-6B-3	L*	35.06	6.33	3.08	2.73	2.057	32.88	6.23	3.1	2.64	2.011
33	Shanglinxiaomai		Ⅴ	ZM007719	Hap-6A-A	Hap-6B-3	L*	27.36	6.35	2.85	2.68	2.228	35.28	6.97	3	2.5	2.322
34	Motuoxiaomai		Ⅸ	ZM019907	Hap-6A-A	Hap-6B-3	L*	27.36	6.35	2.85	2.53	2.228	27.44	6.33	3	2.63	2.111
35	Baiyoumai		Ⅵ	ZM004326	Hap-6A-A	Hap-6B-2	L*	29.2	6.4	3.15	2.68	2.032	27.56	6.2	3.2	2.74	1.938
36	Huanxiangguo		Ⅳ	ZM008249	Hap-6A-A	Hap-6B-4	L*	35.16	6.4	3.15	2.8	2.032	34.84	6.13	3.1	2.84	1.978
37	Chanbuzi		Ⅲ	ZM006465	Hap-6A-A	Hap-6B-3	L*	41.8	6.4	3.33	3.01	1.925	37.63	6.53	3.3	2.77	1.98
38	Baimaizi		Ⅳ	ZM008547	Hap-6A-A	Hap-6B-3	L*	33.08	6.43	3.23	2.62	1.992	25.44	6.03	3.2	2.57	1.885
39	Nuomai		Ⅲ	ZM007438	Hap-6A-A	Hap-6B-2	L*	37.16	6.43	3.2	2.97	2.008	32.98	6.57	3.2	2.75	2.052
40	Xiaosanyuehuang		Ⅳ	ZM012165	Hap-6A-A	Hap-6B-4	L*	37.84	6.45	3.05	3	2.115	31.93	6.13	3.1	2.9	1.978
41	Paozimai		Ⅲ	ZM007298	Hap-6A-A	Hap-6B-2	L*	39.04	6.48	3.2	2.77	2.023	40.1	7.07	3.2	2.78	2.208
42	Yangmai		Ⅳ	ZM012030	Hap-6A-A	Hap-6B-3	L*	27.76	6.53	2.9	2.68	2.25	27.73	5.87	2.9	2.66	2.023
43	Chongyanghongmai1		Ⅲ	ZM011446	Hap-6A-A	Hap-6B-2	L*	33.34	6.55	2.98	2.66	2.202	31.1	6.37	3	2.7	2.122
44	Shuilizhan		Ⅲ	ZM007343	Hap-6A-A	Hap-6B-3	L*	33.86	6.6	3.03	2.69	2.182	33.52	6.33	3.2	2.62	1.979
45	Chengduguangtou		Ⅳ	ZM008365	Hap-6A-A	Hap-6B-3	L*	35.66	6.63	3.18	2.67	2.087	31.7	6.43	3.2	2.58	2.01
46	Dabaimai-1		Ⅷ	ZM005102	Hap-6A-A	Hap-6B-1	L*	36.26	6.63	2.9	2.96	2.284	39.93	6.83	3.3	2.96	2.071
47	Jianmai		Ⅳ	ZM011774	Hap-6A-A	Hap-6B-2	L*	29.84	6.65	2.93	2.56	2.274	33.5	6.43	3.1	2.68	2.075
48	Hanzhongbai		Ⅳ	ZM004029	Hap-6A-A	Hap-6B-2	L*	33	6.65	3.05	2.87	2.18	31.29	6.3	3.2	2.79	1.969
49	Honghuamai		Ⅳ	ZM007925	Hap-6A-A	Hap-6B-3	L*	34.94	6.65	3.1	2.71	2.145	32.86	6.47	3.6	2.8	1.796
50	Chike		Ⅴ	ZM007616	Hap-6A-A	Hap-6B-3	L*	33.32	6.73	3.15	2.77	2.135	37.88	6.8	3.3	2.79	2.061
51	Zhushimai		Ⅳ	ZM008809	Hap-6A-A	Hap-6B-3	L*	32.4	6.75	3	2.85	2.25	33.66	6.6	3	2.82	2.2
52	Zipi		Ⅳ	ZM011741	Hap-6A-A	Hap-6B-3	L*	30.9	6.78	2.78	2.73	2.441	26.5	6.1	2.6	2.53	2.346
53	Suotiaohongmai		Ⅳ	ZM012711	Hap-6A-A	Hap-6B-3	L*	32.42	6.78	3	2.78	2.258	30.64	6.17	3	2.84	2.056
54	Liuyuehuang		Ⅸ	ZM005141	Hap-6A-A	Hap-6B-3	L*	38.5	6.78	3.1	2.96	2.185	41.75	7.4	3.2	3.09	2.313
55	Xiaobaimang		Ⅰ	ZM000556	Hap-6A-A	Hap-6B-1	L*	42	6.88	3.2	2.73	2.148	43.65	6.7	3.4	3.1	1.971
56	Baiqiumai		Ⅰ	ZM000540	Hap-6A-A	Hap-6B-1	L*	29.54	6.95	2.83	2.46	2.46	29.3	6.4	2.8	2.54	2.286
57	Shengen		Ⅴ	ZM007521	Hap-6A-A	Hap-6B-2	L*	41.68	7	3.18	3.1	2.205	40.77	6.7	3.2	2.91	2.094
58	Wuyuanmai		Ⅲ	ZM011087	Hap-6A-A	Hap-6B-3	L*	38.38	7.05	3.05	2.95	2.311	36.16	7	3	2.79	2.333
59	Hongmangzi		Ⅳ	ZM020144	Hap-6A-A	Hap-6B-2	L*	49.54	7.08	3.53	3.23	2.007	39.69	6.63	3.3	2.8	2.01
60	Dachunbaisilengmai		Ⅸ	ZM011525	Hap-6A-A	Hap-6B-3	L*	42.25	7.23	3.13	3.04	2.312	40.94	7.23	3.1	3	2.333
61	Wangshuibai		Ⅲ	ZM005740	Hap-6A-A	Hap-6B-3	L*	42.38	7.33	3.1	2.88	2.363	39.75	6.93	3.1	2.83	2.237
62	Laomai		Ⅰ	ZM003512	Hap-6A-A	Hap-6B-1	L*	39.6	7.45	3.05	2.65	2.443	37.34	7.47	3	2.57	2.489
63	Chunxiaomai		Ⅶ	ZM012632	Hap-6A-A	Hap-6B-1	L*	40.88	7.45	3.13	2.75	2.384	36.91	6.7	3.3	2.72	2.03
64	Fumai		Ⅱ	ZM003145	Hap-6A-G	Hap-6B-3	L*	28.24	5.4	2.9	2.59	1.862	34.16	6.13	3.1	2.72	1.978
65	Sanyuehuan-2		Ⅱ	ZM002685	Hap-6A-G	Hap-6B-2	L*	23.7	5.53	2.95	2.54	1.873	27.68	5.63	3	2.49	1.878
66	Baiqimai-1		Ⅱ	ZM017630	Hap-6A-G	Hap-6B-2	L*	23.5	5.55	2.78	2.49	2	27.68	6.03	3.1	2.64	1.946
67	Baituzitou		Ⅱ	ZM002330	Hap-6A-G	Hap-6B-4	L*	25.5	5.55	3	2.58	1.85	29.43	5.57	3.1	2.74	1.796
68	Qianchangmai		Ⅱ	ZM003793	Hap-6A-G	Hap-6B-2	L*	26.28	5.58	2.9	2.62	1.922	24.17	5.57	3	2.57	1.856
69	Honggoudou		Ⅱ	ZM002681	Hap-6A-G	Hap-6B-4	L*	32.74	5.63	3.18	3.04	1.772	33.12	5.5	3.2	2.93	1.719
70	Baihuomai		Ⅱ	ZM001499	Hap-6A-G	Hap-6B-3	L*	22.82	5.68	3	2.46	1.892	28.63	5.47	2.9	2.6	1.885
71	Baitiaoyu		Ⅱ	ZM003069	Hap-6A-G	Hap-6B-3	L*	24.5	5.7	2.75	2.54	2.073	28.61	5.73	3	2.66	1.911
72	Sanyuehuan-1		Ⅱ	ZM011120	Hap-6A-G	Hap-6B-2	L*	29.76	5.7	2.9	2.56	1.966	31.02	6.07	3.2	2.73	1.896
73	Baimangmai-3		Ⅱ	ZM003650	Hap-6A-G	Hap-6B-4	L*	27.48	5.73	2.88	2.76	1.991	26.98	5.9	2.9	2.76	2.034
74	Chushanbao		Ⅱ	ZM003138	Hap-6A-G	Hap-6B-1	L*	29	5.73	2.8	2.75	2.045	37.9	6.3	3.4	2.89	1.853
75	Fuyanghong		Ⅱ	ZM011007	Hap-6A-G	Hap-6B-2	L*	29.52	5.75	2.93	2.7	1.966	30.85	6.03	3.1	2.83	1.946
76	Daimanghongmai		Ⅰ	ZM000156	Hap-6A-G	Hap-6B-4	L*	28.74	5.78	2.9	2.61	1.991	29.93	6.03	2.9	2.72	2.08
77	Youzimai		Ⅱ	ZM002668	Hap-6A-G	Hap-6B-4	L*	30.16	5.8	3.25	2.91	1.785	34.4	5.93	3.2	2.86	1.854
78	Pingyuan50		Ⅱ	ZM002974	Hap-6A-G	Hap-6B-2	L*	31.38	5.8	3	2.81	1.933	33.75	5.93	3.4	2.8	1.744
79	Youmangbaifu		Ⅰ	ZM004418	Hap-6A-G	Hap-6B-1	L*	19.52	5.83	2.43	2.57	2.402	22.65	5.9	2.6	2.52	2.269
80	Xiaofoshou		Ⅱ	ZM002686	Hap-6A-G	Hap-6B-3	L*	28.54	5.83	2.98	2.84	1.958	28.31	5.6	3	2.76	1.867
81	Xianmai		Ⅲ	ZM003498	Hap-6A-G	Hap-6B-2	L*	28.29	5.83	2.8	2.81	2.082	30.53	6.03	3	2.82	2.011
82	Lanhuamai		Ⅰ	ZM005017	Hap-6A-G	Hap-6B-2	L*	25.3	5.85	2.98	2.64	1.966	25.82	5.47	3	2.72	1.822
83	Muzongzhuoga		Ⅸ	ZM018569	Hap-6A-G	Hap-6B-2	L*	31.38	5.88	2.95	2.85	1.992	32.16	6	3.2	3	1.875
84	Huangguoxian		Ⅱ	ZM003050	Hap-6A-G	Hap-6B-2	L*	21.92	6	2.55	2.58	2.353	33.06	6.63	2.9	2.71	2.287
85	Jianmai		Ⅱ	ZM003080	Hap-6A-G	Hap-6B-2	L*	28.1	6	2.8	2.42	2.143	30.93	6.13	3.1	2.78	1.978
86	Dakoumai		Ⅱ	ZM003131	Hap-6A-G	Hap-6B-3	L*	28	6.05	2.9	2.6	2.086	30.76	5.93	3.1	2.72	1.914
87	Xishangbiansui		Ⅱ	ZM001846	Hap-6A-G	Hap-6B-3	L*	30.66	6.05	3.13	2.74	1.936	32.28	5.87	3.2	2.94	1.833
88	Hongjinmai		Ⅰ	ZM020735	Hap-6A-G	Hap-6B-4	L*	21.4	6.1	2.65	2.41	2.302	26.21	5.63	2.8	2.68	2.012
89	Banjiemang		Ⅱ	ZM002569	Hap-6A-G	Hap-6B-2	L*	24.6	6.13	3	2.49	2.042	28.61	6.07	3.1	2.72	1.957
90	Baibiansui		Ⅱ	ZM001782	Hap-6A-G	Hap-6B-3	L*	37.64	6.15	3.25	2.98	1.892	34.8	5.83	3.3	2.86	1.768
91	Shanmai-1		Ⅷ	ZM020772	Hap-6A-G	Hap-6B-3	L*	36.26	6.18	2.98	2.62	2.076	36.68	7.6	3	2.76	2.533
92	Baidongmai		Ⅹ	ZM005439	Hap-6A-G	Hap-6B-4	L*	24.02	6.2	2.65	2.56	2.34	25.72	5.93	3	2.59	1.978
93	Wumangchunmai		Ⅹ	ZM005336	Hap-6A-G	Hap-6B-1	L*	31.16	6.2	2.98	2.53	2.084	33.37	6.63	3.1	2.85	2.14
94	Mahuaban		Ⅰ	ZM004422	Hap-6A-G	Hap-6B-4	L*	22.98	6.23	2.45	2.26	2.541	23.13	5.9	2.9	2.34	2.034
95	Yangmai		Ⅵ	ZM004358	Hap-6A-G	Hap-6B-2	L*	31.02	6.23	3.08	2.85	2.024	29.35	6.17	3.1	2.9	1.989
96	Huoliaomai		Ⅶ	ZM004550	Hap-6A-G	Hap-6B-1	L*	30.2	6.25	2.9	2.75	2.155	30.88	6.5	3.1	2.75	2.097
97	Xiaokouhong		Ⅰ	ZM004454	Hap-6A-G	Hap-6B-4	L*	30.96	6.25	2.88	2.67	2.174	31.92	6.1	3	2.77	2.033
98	Chaoanxiaomai		Ⅴ	ZM007601	Hap-6A-G	Hap-6B-3	L*	32.24	6.25	2.85	2.94	2.193	36.44	6.23	3	2.8	2.078
99	Dalibanmang		Ⅱ	ZM001742	Hap-6A-G	Hap-6B-1	L*	41.48	6.25	3.43	3.03	1.825	41	6.27	3.4	3.04	1.843
100	Zhuludongmai		Ⅰ	ZM000474	Hap-6A-G	Hap-6B-4	L*	25.72	6.28	2.8	2.57	2.241	30.03	6.1	3	2.67	2.033
101	Honglidangnianlao		Ⅶ	ZM003515	Hap-6A-G	Hap-6B-1	L*	32.58	6.28	2.93	2.79	2.145	31.35	6.1	3	2.79	2.033
102	Baidatou		Ⅷ	ZM004862	Hap-6A-G	Hap-6B-3	L*	35.3	6.28	3.05	3	2.057	39.27	6.13	3.2	3	1.917
103	Duihuachunmai		Ⅵ	ZM010769	Hap-6A-G	Hap-6B-2	L*	35.96	6.28	3.23	2.87	1.946	32.75	6.1	3.2	2.87	1.906
104	Shanxibaimai		Ⅰ	ZM004922	Hap-6A-G	Hap-6B-3	L*	26.6	6.3	2.9	2.61	2.172	28.14	5.9	2.9	2.69	2.034
105	Bianbachunmai6		Ⅸ	ZM018930	Hap-6A-G	Hap-6B-3	L*	30	6.3	2.78	2.75	2.27	29.75	6.47	3	2.67	2.156
106	Laoqimai		Ⅱ	ZM003663	Hap-6A-G	Hap-6B-3	L*	33.3	6.3	3.1	2.67	2.032	33.55	6.6	3.4	2.79	1.941
107	Laotutou		Ⅷ	ZM004670	Hap-6A-G	Hap-6B-4	L*	26.98	6.33	2.8	2.66	2.259	32.75	6.67	3.1	2.7	2.151
108	Meiqian5		Ⅱ	ZM006160	Hap-6A-G	Hap-6B-3	L*	29.76	6.35	2.88	2.7	2.209	29.99	6.37	3	2.72	2.122
109	Wumangchunmai		Ⅹ	ZM005330	Hap-6A-G	Hap-6B-2	L*	31.56	6.35	2.85	2.96	2.228	33.49	6.43	3.1	3.08	2.075
110	Chunmai		Ⅹ	ZM013048	Hap-6A-G	Hap-6B-2	L*	40	6.38	3.3	2.94	1.932	36.62	6.97	3.1	3.14	2.247
111	Panshiwumang		Ⅰ	ZM004412	Hap-6A-G	Hap-6B-2	L*	24.9	6.4	2.9	2.44	2.207	28.15	6.53	3.1	2.55	2.108
112	Laolaixia		Ⅱ	ZM001912	Hap-6A-G	Hap-6B-4	L*	31.96	6.43	3	2.72	2.142	34.6	6.07	3.2	2.76	1.896
113	Baiqitou		Ⅷ	ZM012810	Hap-6A-G	Hap-6B-2	L*	41.75	6.43	3.25	3.02	1.977	44.61	6.73	3.6	3.22	1.87
114	Baiqimai-2		Ⅰ	ZM005012	Hap-6A-G	Hap-6B-2	L*	24.08	6.45	2.88	2.57	2.243	30.67	5.87	3.1	2.57	1.892
115	Baimangmai-2		Ⅱ	ZM000215	Hap-6A-G	Hap-6B-4	L*	32.36	6.45	2.95	2.92	2.186	33.55	6.33	3	2.81	2.111
116	Jiahongmai		Ⅰ	ZM001284	Hap-6A-G	Hap-6B-4	L*	28.7	6.48	2.93	2.77	2.214	32.72	5.9	3.1	2.77	1.903
117	Huoqiu		Ⅵ	ZM004433	Hap-6A-G	Hap-6B-4	L*	31.44	6.48	2.8	2.65	2.313	33.37	6.6	3	2.67	2.2
118	Louguding		Ⅱ	ZM001674	Hap-6A-G	Hap-6B-3	L*	31.56	6.5	3	2.88	2.167	30.52	5.87	3.2	2.89	1.833
119	Huoliyan		Ⅷ	ZM012793	Hap-6A-G	Hap-6B-3	L*	36.02	6.5	2.85	2.85	2.281	39.08	6.97	2.9	3.04	2.402
120	Zhahong		Ⅸ	ZM018528	Hap-6A-G	Hap-6B-3	L*	37.25	6.53	3.13	2.88	2.088	37.98	7.13	3.1	2.91	2.301
121	Hongpixiaomai		Ⅶ	ZM004594	Hap-6A-G	Hap-6B-3	L*	28.96	6.55	2.73	2.56	2.404	30.58	6.8	3	2.77	2.267
122	Hongmangmai		Ⅷ	ZM020720	Hap-6A-G	Hap-6B-1	L*	32.15	6.58	2.88	2.88	2.287	35.04	6.7	3.1	2.89	2.161
123	Xiaobaimai		Ⅶ	ZM004615	Hap-6A-G	Hap-6B-2	L*	36.94	6.58	3.13	2.81	2.104	30.91	6.8	3.2	2.69	2.125
124	Hongchunmai-2		Ⅹ	ZM005317	Hap-6A-G	Hap-6B-2	L*	27.36	6.6	2.95	2.85	2.237	34.07	6.4	3.1	3.02	2.065
125	Guangtou		Ⅵ	ZM004338	Hap-6A-G	Hap-6B-2	L*	31.36	6.61	2.85	2.71	2.318	30.08	6.27	2.9	2.63	2.161
126	Dianxihongkeyangmai		Ⅳ	ZM012096	Hap-6A-G	Hap-6B-2	L*	32.04	6.7	3	3.13	2.233	31	6.53	3.1	2.97	2.108
127	Hongdongmai-1		Ⅹ	ZM005188	Hap-6A-G	Hap-6B-2	L*	32.72	6.7	2.85	2.94	2.351	26.64	6.37	2.9	2.6	2.195
128	Dabaipi		Ⅶ	ZM017481	Hap-6A-G	Hap-6B-1	L*	37.16	6.7	3	2.94	2.233	33.51	6.87	2.9	2.8	2.368
129	Zhugoumai		Ⅳ	ZM012061	Hap-6A-G	Hap-6B-3	L*	35.36	6.73	3.05	2.92	2.205	31.78	6.43	3	2.88	2.144
130	Hongpidongmai		Ⅰ	ZM001138	Hap-6A-G	Hap-6B-4	L*	26.7	6.78	2.85	2.37	2.377	29.08	6.43	3.1	2.6	2.075
131	Hongmai		Ⅰ	ZM017549	Hap-6A-G	Hap-6B-3	L*	31.88	6.78	2.98	2.69	2.277	34.5	6.27	3.2	2.7	1.958
132	Bailanghuimai		Ⅸ	ZM018849	Hap-6A-G	Hap-6B-3	L*	42.15	6.8	3.28	2.95	2.076	37.18	6.77	3.2	2.96	2.115
133	Shanmai-2		Ⅷ	ZM020774	Hap-6A-G	Hap-6B-3	L*	36.5	6.83	3.1	2.85	2.202	36.14	6.8	3.1	2.86	2.194
134	Yizhimai		Ⅷ	ZM004779	Hap-6A-G	Hap-6B-3	L*	39.56	6.9	3.15	2.8	2.19	37.23	6.7	3.2	2.88	2.094
135	Hongtuzi		Ⅷ	ZM020815	Hap-6A-G	Hap-6B-2	L*	41.1	6.9	3.13	3.04	2.208	31.92	6.87	3.2	2.96	2.146
136	Daqingmai		Ⅵ	ZM010715	Hap-6A-G	Hap-6B-2	L*	28.5	6.95	2.85	2.6	2.439	27.8	6.6	2.9	2.82	2.276
137	Geerhongmai		Ⅸ	ZM019809	Hap-6A-G	Hap-6B-2	L*	41.42	6.98	3.15	2.93	2.214	34.93	7.23	3	2.73	2.411
138	Galaohan		Ⅷ	ZM005105	Hap-6A-G	Hap-6B-3	L*	40.78	7	3.15	2.97	2.222	37.45	7.03	3.1	3	2.269
139	Dabaimai-2		Ⅷ	ZM012760	Hap-6A-G	Hap-6B-4	L*	38.78	7.03	3.1	2.8	2.266	38.97	6.83	3.1	2.99	2.204
140	Hongdongmai-2		Ⅹ	ZM005176	Hap-6A-G	Hap-6B-2	L*	25.08	7.05	2.9	2.42	2.431	27.1	7.07	3.1	2.56	2.28
141	Jinhuangmai		Ⅷ	ZM004780	Hap-6A-G	Hap-6B-3	L*	41.06	7.13	3.15	2.86	2.262	42.29	7.03	3.2	3.07	2.198
142	Honglaomai		Ⅰ	ZM004174	Hap-6A-G	Hap-6B-4	L*	26.86	7.18	2.8	2.37	2.563	33.05	6.97	3	2.74	2.322
143	Zijiehong		Ⅱ	ZM002272	Hap-6A-G	Hap-6B-1	L*	42.12	7.25	3.08	3.14	2.358	43.94	6.67	3.2	3.04	2.083
144	Niuchijia		Ⅰ	ZM001259	Hap-6A-G	Hap-6B-4	L*	32.62	7.3	2.88	2.61	2.539	35.25	6.97	3.2	2.76	2.177
145	Yangmai		Ⅳ	ZM011644	Hap-6A-G	Hap-6B-1	L*	43.76	7.3	3.3	2.92	2.212	36.51	6.87	3.3	2.97	2.081
146	Hongchunmai-1		Ⅹ	ZM005294	Hap-6A-G	Hap-6B-2	L*	39.86	7.35	2.8	3.01	2.625	42	7.37	2.9	3.01	2.54
147	Wujiangzhuo		Ⅸ	ZM020305	Hap-6A-G	Hap-6B-2	L*	45.08	7.38	3.25	2.94	2.269	39.61	7.27	3.2	2.73	2.271
148	Hongjinbaoyin		Ⅹ	ZM013034	Hap-6A-G	Hap-6B-2	L*	46.42	7.43	3.2	3.1	2.32	49.94	7.3	3.2	3.16	2.281
149	Gejianxiang		Ⅸ	ZM012971	Hap-6A-G	Hap-6B-3	L*	50.78	7.53	3.2	3.2	2.352	41.7	7.37	3.2	3.03	2.302
150	Dahongmai		Ⅶ	ZM010600	Hap-6A-G	Hap-6B-1	L*	51.82	7.75	3.23	3.06	2.403	50.76	7.9	3.3	2.84	2.394
151	Sankecun		Ⅲ	ZM011213	Hap-6A-G	Hap-6B-1	L*	55.72	8.3	3.15	3.11	2.635	53.66	7.9	3.2	3.22	2.469
152	Yannong15	1976	Ⅱ	ZM015719	Hap-6A-A	Hap-6B-1	M*	36.72	5.43	3.3	2.98	1.644	36.01	5.57	3.4	2.89	1.637
153	Fuzhuang30	1967	Ⅱ	ZM017213	Hap-6A-A	Hap-6B-2	M*	28.6	6.03	3.2	2.49	1.883	28.85	5.9	3	2.55	1.967
154	Kefeng3	1976	Ⅵ	ZM014679	Hap-6A-A	Hap-6B-1	M*	34.68	6.08	3.08	3.01	1.976	37.24	6.13	3.2	2.96	1.917
155	Lianglaiyoubaipixiaomai	1950	Ⅶ	ZM009771	Hap-6A-A	Hap-6B-1	M*	40.34	6.15	3.1	2.78	1.984	36.1	6.53	3.2	2.82	2.042
156	Xinong6028	1951	Ⅱ	ZM009597	Hap-6A-A	Hap-6B-2	M*	29.48	6.23	3.05	2.62	2.041	28.69	5.9	3	2.65	1.967
157	Aifeng3	1971	Ⅱ	ZM009603	Hap-6A-A	Hap-6B-2	M*	36.5	6.23	3.2	2.73	1.945	34.46	6.03	3.1	2.75	1.946
158	Fan6	1969	Ⅳ	ZM010450	Hap-6A-A	Hap-6B-1	M*	38.88	6.25	3.28	2.94	1.908	38.66	6.3	3.4	3.05	1.853
159	Rikaze8	1965	Ⅸ	ZM010589	Hap-6A-A	Hap-6B-1	M*	44.16	6.25	3.5	3	1.786	44.82	6.47	3.5	2.97	1.848
160	Lvhan328	1970	Ⅰ	ZM014050	Hap-6A-A	Hap-6B-1	M*	36.16	6.28	3.28	2.84	1.916	37.95	6.27	3.3	2.98	1.899
161	Emai6	1966	Ⅲ	ZM010314	Hap-6A-A	Hap-6B-2	M*	43.78	6.28	3.25	3.14	1.931	40.32	6.7	3.3	2.99	2.03
162	Zhemai1	1970	Ⅲ	Unknown	Hap-6A-A	Hap-6B-3	M*	32.48	6.3	3.1	2.8	2.032	31.83	6.4	3.1	2.69	2.065
163	Kangxiu10	1966	Ⅴ	ZM010352	Hap-6A-A	Hap-6B-1	M*	36.7	6.3	3.3	2.85	1.909	35.05	6.27	3.3	2.84	1.899
164	Huadong6	1958	Ⅲ	ZM010184	Hap-6A-A	Hap-6B-3	M*	37.52	6.3	3.25	3.01	1.938	34.79	6.1	3.3	3.12	1.848
165	Beijing8	1963	Ⅰ	ZM008963	Hap-6A-A	Hap-6B-1	M*	37.12	6.33	3.3	2.87	1.917	38.35	6.4	3.3	3.07	1.939
166	Bima4	1947	Ⅱ	ZM009594	Hap-6A-A	Hap-6B-1	M*	37.71	6.34	3.1	3.03	2.045	38.73	6.6	3.3	3	2
167	Shijiazhuang54	1961	Ⅱ	ZM009101	Hap-6A-A	Hap-6B-2	M*	39.08	6.35	3.18	3.02	2	36.94	6.17	3.2	2.98	1.927
168	Sumai3	1974	Ⅲ	ZM010242	Hap-6A-A	Hap-6B-3	M*	37.14	6.47	3.3	2.83	1.961	37.7	6.43	3.3	2.86	1.949
169	Jinan2	1959	Ⅱ	ZM009391	Hap-6A-A	Hap-6B-1	M*	42.88	6.58	3.33	3.08	1.977	41.76	6.47	3.3	3.01	1.96
170	Yumai49	1993	Ⅱ	ZM025398	Hap-6A-A	Hap-6B-1	M*	45.68	6.58	3.6	3.29	1.826	48.24	6.57	3.7	3.28	1.775
171	Neimai11	1978	Ⅶ	ZM017834	Hap-6A-A	Hap-6B-2	M*	44.48	6.65	3.33	2.96	2	34.93	6.13	3.3	2.88	1.859
172	Yuandong822	1980s	Ⅰ	ZM013548	Hap-6A-A	Hap-6B-1	M*	39.34	6.68	3.13	2.83	2.136	38.42	6.57	3.2	2.81	2.052
173	Jinmai8	1966	Ⅰ	ZM009368	Hap-6A-A	Hap-6B-1	M*	42.36	6.68	3.35	3.13	1.993	44.74	6.73	3.3	3.06	2.04
174	Enmai4	1980	Ⅲ	ZM016244	Hap-6A-A	Hap-6B-3	M*	47.28	6.68	3.38	3.09	1.978	45.38	7.1	3.3	2.96	2.152
175	Ningchun4	1976	Ⅷ	ZM017424	Hap-6A-A	Hap-6B-1	M*	48	6.68	3.4	3.11	1.963	46.68	6.57	3.6	3.21	1.824
176	Xiaoyan6	1979	Ⅱ	ZM017079	Hap-6A-A	Hap-6B-1	M*	42.48	6.75	3.28	2.95	2.061	41.71	6.8	3.2	2.77	2.125
177	Xinkehan9	1980	Ⅵ	ZM022178	Hap-6A-A	Hap-6B-2	M*	42.66	6.75	3.2	2.91	2.109	46.1	7.37	3.3	2.91	2.232
178	Pingyan27	1980	Ⅱ	ZM014027	Hap-6A-A	Hap-6B-1	M*	47.76	6.83	3.43	3.07	1.993	48.19	6.73	3.3	3.26	2.04
179	Jimai2	1970	Ⅱ	ZM009126	Hap-6A-A	Hap-6B-1	M*	45.78	6.9	3.35	2.94	2.06	45.28	6.83	3.5	2.98	1.952
180	Laizhou953	1990	Ⅱ	ZM022727	Hap-6A-A	Hap-6B-2	M*	50.54	6.9	3.45	3.15	2	51.33	7.07	3.6	2.97	1.963
181	Youbao	1964	Ⅱ	ZM009411	Hap-6A-A	Hap-6B-1	M*	37.1	6.93	3.15	2.79	2.198	38.58	6.63	3.1	2.68	2.14
182	Guinong10	1984	Ⅳ	ZM023371	Hap-6A-A	Hap-6B-2	M*	42	6.95	3.3	3.07	2.106	47.94	6.97	3.4	3.13	2.049
183	Qingchun28	1970s	Ⅷ	ZM017383	Hap-6A-A	Hap-6B-1	M*	48.96	6.95	3.53	2.93	1.972	49.62	7.2	3.5	3.16	2.057
184	Jichun1016	1980	Ⅵ	ZM021929	Hap-6A-A	Hap-6B-1	M*	42.715	6.97	3.4	3.02	2.049	42.94	6.97	3.5	2.85	1.99
185	Zhengzhou6	1965	Ⅱ	ZM009463	Hap-6A-A	Hap-6B-1	M*	41.58	7.05	3.4	2.86	2.074	42.91	7.07	3.5	2.82	2.019
186	Taishan1	1971	Ⅱ	ZM009405	Hap-6A-A	Hap-6B-1	M*	44.6	7.05	3.15	3	2.238	42.9	6.87	3.4	2.95	2.02
187	Ganmai8	1964	Ⅷ	ZM009803	Hap-6A-A	Hap-6B-1	M*	48.1	7.08	3.45	3.07	2.051	48.07	7	3.5	3.17	2
188	Bainong3217	1975	Ⅱ	ZM017936	Hap-6A-A	Hap-6B-1	M*	39.02	7.1	3.33	2.64	2.135	39.87	6.93	3.3	2.64	2.101
189	Jinmai2148	1973	Ⅴ	ZM010375	Hap-6A-A	Hap-6B-1	M*	46.12	7.15	3.43	3.01	2.088	47.12	7.17	3.5	2.85	2.048
190	Bimai26	1979	Ⅳ	ZM023312	Hap-6A-A	Hap-6B-1	M*	38.72	7.17	3.2	2.86	2.241	41.96	7.23	3.5	2.88	2.067
191	Huining10	1970	Ⅷ	ZM017313	Hap-6A-A	Hap-6B-3	M*	48.24	7.18	3.43	2.95	2.095	42.66	6.6	3.4	2.83	1.941
192	Xinshuguang1	1966	Ⅵ	ZM009657	Hap-6A-A	Hap-6B-1	M*	50.8	7.2	3.45	3.06	2.087	39.37	7.17	3.4	2.98	2.108
193	Jinan17	1993	Ⅱ	Unknown	Hap-6A-A	Hap-6B-2	M*	40.32	7.23	3.38	2.68	2.141	42.72	6.83	3.5	2.76	1.952
194	Zhengmai9023	1990s	Ⅱ	Unknown	Hap-6A-A	Hap-6B-1	M*	41.3	7.25	3.03	2.84	2.397	45	7.23	3.2	2.82	2.26
195	Yanan11	1974	Ⅰ	ZM009627	Hap-6A-G	Hap-6B-2	M*	40.65	7.27	3.1	2.71	2.344	42.75	7.13	3.2	2.84	2.229
196	Shuwan8	1958	Ⅳ	ZM010490	Hap-6A-A	Hap-6B-2	M*	45.48	7.35	3.55	3.04	2.07	48.45	7.2	3.4	3.12	2.118
197	Xiannong39	1964	Ⅱ	ZM017208	Hap-6A-A	Hap-6B-1	M*	44.46	7.38	3.38	2.82	2.185	42.72	7.27	3.2	2.63	2.271
198	Zhongyou9507	1995	Ⅰ	Unknown	Hap-6A-A	Hap-6B-2	M*	55	7.58	3.6	3.22	2.104	53.43	7.8	3.4	2.98	2.294
199	Shannong7859	1989	Ⅱ	ZM017231	Hap-6A-A	Hap-6B-2	M*	52	7.85	3.6	3.01	2.181	50.57	7.83	3.5	2.84	2.238
200	Pingliang35	1985	Ⅱ	Unknown	Hap-6A-A	Hap-6B-2	M	33.43	6.1	3.25	2.82	1.877	36.1	6	3.38	2.94	1.778
201	Taishan4	1971	Ⅱ	ZM009407	Hap-6A-A	Hap-6B-1	M	40.16	6.45	3.4	2.9	1.897	42	6.4	3.23	2.98	1.984
202	Taishan7	1970	Ⅱ	ZM015626	Hap-6A-A	Hap-6B-2	M	43.82	6.45	3.25	2.96	1.985	43.12	5.63	3.38	3.06	1.667
203	Qinmai3	1980	Ⅱ	ZM024765	Hap-6A-A	Hap-6B-2	M	41.11	6.55	3.3	2.68	1.985	41.74	6.95	3.4	2.98	2.044
204	Wanmai6	1980	Ⅱ	ZM015308	Hap-6A-A	Hap-6B-1	M	38.75	6.6	3.3	2.88	2	42.04	6.95	3.5	3	1.986
205	Liken2	1992	Ⅱ	ZM024760	Hap-6A-A	Hap-6B-2	M	40.22	6.6	3.25	3.05	2.031	38.26	6.85	3.13	2.89	2.192
206	Baomai3	1974	Ⅱ	ZM024724	Hap-6A-A	Hap-6B-2	M	35.69	6.65	3.2	2.97	2.078	36.88	6.68	3.28	2.76	2.038
207	Jimai26	1982	Ⅱ	ZM021630	Hap-6A-A	Hap-6B-2	M	37.27	6.8	3.3	3.08	2.061	42.8	6.15	3.35	3.03	1.836
208	Jinmai20	1978	Ⅱ	ZM014434	Hap-6A-A	Hap-6B-2	M	38.35	6.8	3.45	3.01	1.971	41.64	7.05	3.33	2.85	2.12
209	Lumai10	1985	Ⅱ	ZM015839	Hap-6A-A	Hap-6B-2	M	47.24	6.85	3.5	2.99	1.957	48.46	6.25	3.48	3.13	1.799
210	Zhengzhou4	1960	Ⅱ	ZM015969	Hap-6A-A	Hap-6B-1	M	46.08	6.9	3.25	3.12	2.123	44.86	6.88	3.23	2.97	2.132
211	Yumai18	1982	Ⅱ	ZM022978	Hap-6A-A	Hap-6B-1	M	45.99	7	3.55	3.2	1.972	48.98	6.6	3.6	3.22	1.833
212	Xuzhou19	1983	Ⅱ	ZM015103	Hap-6A-A	Hap-6B-1	M	42.91	7.05	3.35	2.83	2.104	46.4	7.3	3.5	3.05	2.086
213	Jinmai37	1988	Ⅱ	ZM021862	Hap-6A-A	Hap-6B-1	M	44	7.1	3.55	2.84	2	50.72	7.33	3.45	2.97	2.123
214	Jimai9	1972	Ⅱ	ZM009164	Hap-6A-A	Hap-6B-1	M	44.41	7.1	3.3	3.1	2.152	40.6	6.88	3.23	2.9	2.132
215	Jimai14	1974	Ⅱ	ZM013868	Hap-6A-A	Hap-6B-1	M	48	7.2	3.45	3.05	2.087	46.2	6.35	3.33	3.12	1.91
216	Mengxian2	1973	Ⅱ	ZM009494	Hap-6A-A	Hap-6B-1	M	40.18	7.3	3.4	2.81	2.147	47.8	6.4	3.4	3.01	1.882
217	Lankao906	1995	Ⅱ	ZM025358	Hap-6A-A	Hap-6B-1	M	47.19	7.3	3.25	3.04	2.246	52.34	6.98	3.63	3.16	1.924
218	Shijiazhuang34	1963	Ⅱ	ZM009103	Hap-6A-A	Hap-6B-2	M	42.83	7.35	3.1	2.92	2.371	46.44	7.65	3.18	3.04	2.409
219	Yumai2	1977	Ⅱ	ZM017966	Hap-6A-A	Hap-6B-1	M	45.8	7.35	3.3	3.13	2.227	45.9	6.93	3.25	2.98	2.131
220	Bonong7023	1970	Ⅱ	ZM009493	Hap-6A-A	Hap-6B-1	M	46.35	7.35	3.5	2.79	2.1	50.04	7.13	3.75	3.08	1.9
221	Hengdalihong	1976	Ⅱ	ZM024113	Hap-6A-A	Hap-6B-2	M	49.4	7.4	3.65	3.18	2.027	49.6	7.2	3.43	3.2	2.102
222	Xuzhou22	1991	Ⅱ	ZM022308	Hap-6A-A	Hap-6B-2	M	54.97	7.55	3.7	3.16	2.041	52.66	7.75	3.65	3.17	2.123
223	Dongnong101	1953	Ⅵ	ZM009732	Hap-6A-G	Hap-6B-2	M*	30.12	5.6	2.93	2.75	1.915	27.9	5.67	3	2.66	1.889
224	Jingyang60	1941	Ⅱ	ZM009648	Hap-6A-G	Hap-6B-2	M*	24.02	5.65	3.1	2.38	1.823	27.7	5.4	3.2	2.79	1.688
225	Nongda183	1955	Ⅰ	ZM009027	Hap-6A-G	Hap-6B-1	M*	32.4	6.1	2.9	2.79	2.103	34.96	6.37	2.9	2.91	2.195
226	Xindong2	1966	Ⅹ	ZM010146	Hap-6A-G	Hap-6B-1	M*	40.26	6.18	3.23	3.13	1.915	30.96	6	3.2	2.86	1.875
227	Mingxian169	before 1950s	Ⅰ	ZM009379	Hap-6A-G	Hap-6B-4	M*	28.7	6.23	2.95	2.6	2.11	31.65	6.1	3.1	2.76	1.968
228	Shijiazhuang407	1950	Ⅱ	ZM009099	Hap-6A-G	Hap-6B-1	M*	40.02	6.23	3.1	2.91	2.008	35.39	6.57	3.1	2.78	2.118
229	Bihongsui	1959	Ⅶ	ZM009772	Hap-6A-G	Hap-6B-2	M*	30.98	6.3	3.03	2.65	2.083	30.56	6.3	3	2.74	2.1
230	Shite14	1948	Ⅱ	ZM009097	Hap-6A-A	Hap-6B-2	M*	34.98	6.33	3	2.86	2.108	31	6.37	2.7	2.75	2.358
231	Huzhuhong	1964	Ⅷ	ZM017354	Hap-6A-G	Hap-6B-1	M*	34.16	6.38	3.05	2.83	2.09	36.46	6.4	3.1	2.97	2.065
232	Fengkang2	1979	Ⅰ	ZM013100	Hap-6A-G	Hap-6B-2	M*	43.14	6.45	3.23	2.99	2	42.38	6.7	3.1	3.04	2.161
233	Fengchan3	1966	Ⅱ	ZM009600	Hap-6A-G	Hap-6B-3	M*	36.28	6.55	3.15	2.83	2.079	38.07	6.6	3.1	2.96	2.129
234	Jinchun3	1975	Ⅶ	ZM014440	Hap-6A-G	Hap-6B-1	M*	41.14	6.58	3.3	3.1	1.992	44.37	6.7	3.5	2.92	1.914
235	Gaoyuan506	1971	Ⅷ	ZM010116	Hap-6A-G	Hap-6B-2	M*	42.44	6.6	3.38	2.96	1.956	42.27	6.73	3.3	3.03	2.04
236	Liying5	before 1950s	Ⅲ	ZM015113	Hap-6A-G	Hap-6B-3	M*	48.18	6.68	3.3	3.17	2.023	44.85	6.73	3.2	3.1	2.104
237	Nongda139	1968	Ⅰ	ZM009018	Hap-6A-G	Hap-6B-1	M*	34.4	6.7	2.95	2.79	2.271	36.65	7.1	2.9	2.85	2.448
238	Bima1	1947	Ⅱ	ZM009591	Hap-6A-G	Hap-6B-1	M*	40.22	6.73	3.18	3.06	2.118	39.07	6.27	3.4	3.08	1.843
239	Kelao4	1970s	Ⅵ	ZM014682	Hap-6A-G	Hap-6B-1	M*	37.26	6.75	3.03	2.84	2.231	38.26	6.63	3.1	2.92	2.14
240	Kashi1	1970	Ⅹ	Unknown	Hap-6A-G	Hap-6B-3	M*	32.35	6.78	2.88	2.64	2.357	36.36	6.77	3.1	2.9	2.183
241	Xinshuguang6	1967	Ⅵ	ZM009662	Hap-6A-G	Hap-6B-1	M*	41.56	6.8	3.3	3.03	2.061	37.68	6.63	3.4	3.14	1.951
242	Jinghong5	1967	Ⅶ	ZM008934	Hap-6A-G	Hap-6B-1	M*	36.9	6.9	3.03	2.91	2.281	40	7	3.2	3.08	2.188
243	Fengmai11	1960	Ⅳ	ZM010564	Hap-6A-G	Hap-6B-1	M*	45.78	6.9	3.3	2.91	2.091	44.16	7.13	3.2	2.93	2.229
244	Yunmai34	1983	Ⅳ	ZM016965	Hap-6A-G	Hap-6B-2	M*	40.42	6.93	3.05	3.08	2.27	44.29	7	3.1	2.94	2.258
245	Rikaze54	1970	Ⅸ	ZM010591	Hap-6A-G	Hap-6B-2	M*	42.84	6.98	3.2	3.01	2.18	39.87	6.8	3.1	3.02	2.194
246	Zangdong4	1973	Ⅸ	ZM010580	Hap-6A-G	Hap-6B-2	M*	42.22	7.1	3.25	2.94	2.185	42.01	7.1	3.2	2.96	2.219
247	Lumai1	1975	Ⅱ	ZM015830	Hap-6A-G	Hap-6B-2	M*	49.02	7.38	3.53	2.82	2.092	45.66	6.97	3.6	2.99	1.935
248	Kashibaipi	1952	Ⅹ	ZM010128	Hap-6A-G	Hap-6B-2	M*	45.22	7.43	3.18	2.96	2.339	43.33	7.23	3.2	3.04	2.26
249	Zhengzhou741	1974	Ⅱ	ZM015988	Hap-6A-G	Hap-6B-1	M*	35.7	7.5	3	2.74	2.5	38.69	7.43	3.1	2.93	2.398
250	Xingyi4	1990s	Ⅳ	ZM023315	Hap-6A-G	Hap-6B-1	M*	44.74	8.05	3.3	2.82	2.439	48.32	7.5	3.2	2.95	2.344
251	Shan70-1	1970	Ⅱ	ZM017124	Hap-6A-G	Hap-6B-1	M	28.05	5.55	3.05	2.6	1.82	29.98	6	3.13	2.64	1.92
252	Anxuan2	1967	Ⅱ	ZM009475	Hap-6A-G	Hap-6B-4	M	21.47	6.2	2.75	2.38	2.255	22.88	6.15	2.8	2.5	2.196
253	Jishi5032	1981	Ⅱ	ZM013852	Hap-6A-G	Hap-6B-2	M	43.65	6.35	3.65	3	1.74	47.58	6.75	3.75	3.16	1.8
254	Jimai19	1981	Ⅱ	ZM013873	Hap-6A-G	Hap-6B-3	M	37.94	6.7	3.25	2.86	2.062	30.14	5.55	3.05	2.79	1.82
255	Lumai7	1981	Ⅱ	ZM015836	Hap-6A-G	Hap-6B-1	M	43.44	6.75	3.6	2.81	1.875	48.56	6.88	3.33	3.04	2.068
256	Wan7107	1971	Ⅱ	ZM009521	Hap-6A-G	Hap-6B-2	M	35.9	6.8	3	2.8	2.267	39.78	6.85	3.2	2.74	2.141
257	Jimai23	1983	Ⅱ	ZM009125	Hap-6A-G	Hap-6B-1	M	43.39	6.8	3.6	3.02	1.889	42.5	6.78	3.28	2.93	2.069
258	Teng80-1-2	1980	Ⅱ	ZM015865	Hap-6A-G	Hap-6B-1	M	44.35	6.8	3.35	2.85	2.03	46.64	6.98	3.53	2.99	1.979
259	Ningfengxiaomai	1971	Ⅱ	ZM022216	Hap-6A-G	Hap-6B-1	M	38.29	6.85	3.3	2.84	2.076	36.1	6.95	3.25	2.85	2.138
260	Yannong3	1960	Ⅱ	ZM015713	Hap-6A-G	Hap-6B-1	M	47.73	6.85	3.5	3.02	1.957	52.04	6.9	3.53	3.18	1.957
261	Jimai20	1974	Ⅱ	ZM013874	Hap-6A-G	Hap-6B-2	M	44.86	6.95	3.5	2.95	1.986	46.52	6.88	3.25	3.08	2.115
262	Lumai5	1981	Ⅱ	ZM015834	Hap-6A-G	Hap-6B-1	M	43.56	7	3.35	2.76	2.09	47.84	6.48	3.45	2.99	1.877
263	Fen33	1990	Ⅱ	ZM024739	Hap-6A-G	Hap-6B-2	M	41.83	7.3	3.25	2.7	2.246	45.3	7.05	3.23	3.19	2.186
264	Jinan9	1965	Ⅱ	ZM009397	Hap-6A-G	Hap-6B-1	M	46.48	7.3	3.35	3.04	2.179	51	7.43	3.3	3.05	2.25
265	Yumai7	1982	Ⅱ	ZM017970	Hap-6A-G	Hap-6B-2	M	47.41	7.7	3.5	2.68	2.2	48.2	8	3.58	2.9	2.238
266	Hebuyu6068	1980	Ⅰ	ZM018397	Hap-6A-A	Hap-6B-2	M
267	Kecheng1	1970	Ⅰ	ZM013801	Hap-6A-A	Hap-6B-1	M
268	Pindong904110-3	1990	Ⅰ	ZM021283	Hap-6A-A	Hap-6B-2	M
269	Pinkang244	1988	Ⅰ	ZM021317	Hap-6A-A	Hap-6B-1	M
270	Zhongda89-60792-2	1989	Ⅰ	ZM020851	Hap-6A-A	Hap-6B-3	M
271	Lang8302	1983	Ⅰ	ZM013820	Hap-6A-A	Hap-6B-2	M
272	Tang85-5032	1980	Ⅰ	ZM017736	Hap-6A-A	Hap-6B-1	M
273	Henong3	1958	Ⅰ	ZM009155	Hap-6A-A	Hap-6B-3	M
274	Jinmai31	1983	Ⅰ	Unknown	Hap-6A-A	Hap-6B-1	M
275	Changzhi5557	1983	Ⅰ	ZM014020	Hap-6A-A	Hap-6B-1	M
276	Changzhi6406	1982	Ⅰ	ZM014022	Hap-6A-A	Hap-6B-1	M
277	Gongnong4	1968	Ⅰ	ZM013925	Hap-6A-A	Hap-6B-2	M
278	Qingshui15-41(2)	1980	Ⅰ	ZM017341	Hap-6A-A	Hap-6B-2	M
279	Jimai7	1974	Ⅱ	ZM009132	Hap-6A-A	Hap-6B-2	M
280	Ji93C6156-2	1993	Ⅱ	ZM024138	Hap-6A-A	Hap-6B-1	M
281	Jin865096	1980	Ⅱ	ZM014398	Hap-6A-A	Hap-6B-1	M
282	Linyuan129	1981	Ⅱ	ZM014183	Hap-6A-A	Hap-6B-2	M
283	Qida195	1940	Ⅱ	ZM009436	Hap-6A-A	Hap-6B-1	M
284	Lumai22	1991	Ⅱ	Unknown	Hap-6A-A	Hap-6B-2	M
285	ShannongPH85-4	1980	Ⅱ	ZM022692	Hap-6A-A	Hap-6B-1	M
286	Lunong784081	1970	Ⅱ	ZM015795	Hap-6A-A	Hap-6B-2	M
287	Lunong86(5)174	1987	Ⅱ	ZM022743	Hap-6A-A	Hap-6B-1	M
288	Luzi0884142	1980	Ⅱ	ZM022802	Hap-6A-A	Hap-6B-1	M
289	Chanwei20	1966	Ⅱ	ZM015621	Hap-6A-A	Hap-6B-1	M
290	Yuanzhu55	1962	Ⅱ	ZM024576	Hap-6A-A	Hap-6B-1	M
291	Hua852895-2	1989	Ⅱ	ZM022864	Hap-6A-A	Hap-6B-1	M
292	Yu3069-1-1-3	1986	Ⅱ	ZM016116	Hap-6A-A	Hap-6B-1	M
293	Zheng87305-0-13	1991	Ⅱ	ZM022905	Hap-6A-A	Hap-6B-1	M
294	ZhengziR84019-0-7-4-0-1	1991	Ⅱ	ZM022919	Hap-6A-A	Hap-6B-1	M
295	Jinguangmai	1965	Ⅱ	ZM009579	Hap-6A-A	Hap-6B-2	M
296	Jingyang30	1950	Ⅱ	ZM009650	Hap-6A-A	Hap-6B-3	M
297	Baomai5	1978	Ⅱ	ZM024725	Hap-6A-A	Hap-6B-2	M
298	Shannong229	1990	Ⅱ	ZM023528	Hap-6A-A	Hap-6B-1	M
299	Shan7219-8-11-2-1	1970	Ⅱ	ZM018288	Hap-6A-A	Hap-6B-2	M
300	Gaoyou503	1993	Ⅱ	ZM024742	Hap-6A-A	Hap-6B-1	M
301	Huaimai11	1977	Ⅱ	ZM015121	Hap-6A-A	Hap-6B-3	M
302	Xuzhou21	1986	Ⅱ	ZM015105	Hap-6A-A	Hap-6B-1	M
303	Fu84111	1984	Ⅱ	ZM022471	Hap-6A-A	Hap-6B-1	M
304	Wanyuan28dali	1970	Ⅲ	ZM016022	Hap-6A-A	Hap-6B-1	M
305	Anhui11	1966	Ⅲ	ZM010260	Hap-6A-A	Hap-6B-2	M
306	Anhui3	1958	Ⅲ	ZM010261	Hap-6A-A	Hap-6B-2	M
307	Mengfeng8	1968	Ⅲ	ZM010270	Hap-6A-A	Hap-6B-1	M
308	Anhui9	1959	Ⅲ	ZM010279	Hap-6A-A	Hap-6B-1	M
309	Wan85-50-fan3	1986	Ⅲ	ZM022501	Hap-6A-A	Hap-6B-2	M
310	Wan89193	1990	Ⅲ	ZM022511	Hap-6A-A	Hap-6B-2	M
311	Wanpin8337	1989	Ⅲ	ZM022583	Hap-6A-A	Hap-6B-1	M
312	Wanpin8410	1990	Ⅲ	ZM022597	Hap-6A-A	Hap-6B-2	M
313	Wangmai17	1959	Ⅲ	ZM010244	Hap-6A-A	Hap-6B-2	M
314	KangR16	1989	Ⅲ	ZM024931	Hap-6A-A	Hap-6B-2	M
315	Ningmaizi44	1996	Ⅲ	ZM025016	Hap-6A-A	Hap-6B-2	M
316	Yangmai158	1993	Ⅲ	Unknown	Hap-6A-A	Hap-6B-1	M
317	Huadong10	1950	Ⅲ	ZM014912	Hap-6A-A	Hap-6B-3	M
318	Ning8537	1985	Ⅲ	ZM014838	Hap-6A-A	Hap-6B-3	M
319	Ningmaizi13	1985	Ⅲ	ZM014861	Hap-6A-A	Hap-6B-1	M
320	Nanda8910	1989	Ⅲ	ZM015073	Hap-6A-A	Hap-6B-1	M
321	Jiulan	1959	Ⅲ	ZM010296	Hap-6A-A	Hap-6B-3	M
322	Limai16	1984	Ⅲ	Unknown	Hap-6A-A	Hap-6B-3	M
323	Jiamai25	1970	Ⅲ	ZM015150	Hap-6A-A	Hap-6B-2	M
324	Nanzhongzao	1970	Ⅲ	ZM015197	Hap-6A-A	Hap-6B-3	M
325	Zhexuan78-23	1970	Ⅲ	ZM015231	Hap-6A-A	Hap-6B-2	M
326	Jingzhou2	1965	Ⅲ	ZM010328	Hap-6A-A	Hap-6B-2	M
327	E811	1980	Ⅲ	ZM016328	Hap-6A-A	Hap-6B-1	M
328	Xiangmai8	1978	Ⅲ	ZM016513	Hap-6A-A	Hap-6B-2	M
329	Xiangmai12	1984	Ⅲ	Unknown	Hap-6A-A	Hap-6B-2	M
330	Zhongjiwan (1)	1960	Ⅲ	ZM016527	Hap-6A-A	Hap-6B-2	M
331	Xiang791-2	1970	Ⅲ	ZM018068	Hap-6A-A	Hap-6B-2	M
332	Zhongana875	1970	Ⅲ	ZM016533	Hap-6A-A	Hap-6B-1	M
333	Hechang45	1950	Ⅳ	ZM010488	Hap-6A-A	Hap-6B-3	M
334	Sichuan51mai	1951	Ⅳ	ZM010435	Hap-6A-A	Hap-6B-2	M
335	Chuanmai10	1968	Ⅳ	ZM010442	Hap-6A-A	Hap-6B-1	M
336	Chuanmai19	1977	Ⅳ	ZM016706	Hap-6A-A	Hap-6B-2	M
337	Chuanmai22	1986	Ⅳ	Unknown	Hap-6A-A	Hap-6B-2	M
338	Yaanzao	1962	Ⅳ	ZM010448	Hap-6A-A	Hap-6B-2	M
339	Xichangfanxiumai	1969	Ⅳ	ZM010477	Hap-6A-A	Hap-6B-1	M
340	Chuanyu12	1987	Ⅳ	Unknown	Hap-6A-A	Hap-6B-2	M
341	Mianyang11	1976	Ⅳ	ZM016788	Hap-6A-A	Hap-6B-2	M
342	Mianyang26	1991	Ⅳ	ZM023888	Hap-6A-A	Hap-6B-2	M
343	Chuan83C-1001	1980	Ⅳ	ZM016639	Hap-6A-A	Hap-6B-2	M
344	Chuan7911	1970	Ⅳ	ZM023824	Hap-6A-A	Hap-6B-2	M
345	Bimai13	1980	Ⅳ	ZM023311	Hap-6A-A	Hap-6B-2	M
346	Xingzhuai3	1990	Ⅳ	ZM023324	Hap-6A-A	Hap-6B-1	M
347	Gui775	1990	Ⅳ	ZM023934	Hap-6A-A	Hap-6B-1	M
348	Kenguia1	1980	Ⅳ	ZM016918	Hap-6A-A	Hap-6B-2	M
349	Yunmai28	1970	Ⅳ	ZM010548	Hap-6A-A	Hap-6B-1	M
350	Yunmai29	1972	Ⅳ	ZM010556	Hap-6A-A	Hap-6B-3	M
351	Yunmai33	1982	Ⅳ	ZM016964	Hap-6A-A	Hap-6B-1	M
352	Nanyuan11	1972	Ⅳ	ZM010571	Hap-6A-A	Hap-6B-2	M
353	Pu170	1970	Ⅳ	ZM017010	Hap-6A-A	Hap-6B-1	M
354	Longxi35	1977	Ⅴ	ZM010390	Hap-6A-A	Hap-6B-1	M
355	Yueshan	1960	Ⅴ	ZM010419	Hap-6A-A	Hap-6B-3	M
356	Taizhongxuan2	1983	Ⅴ	ZM015504	Hap-6A-A	Hap-6B-1	M
357	Taizhong23	1945	Ⅴ	ZM013082	Hap-6A-A	Hap-6B-1	M
358	Jia6268A-549	1960	Ⅵ	ZM014721	Hap-6A-A	Hap-6B-1	M
359	Kequn	1963	Ⅵ	ZM009718	Hap-6A-A	Hap-6B-1	M
360	Kenbei1	1970	Ⅵ	ZM014758	Hap-6A-A	Hap-6B-1	M
361	Kenhong15	1995	Ⅵ	ZM024033	Hap-6A-A	Hap-6B-2	M
362	Longfumai2	1980	Ⅵ	Unknown	Hap-6A-A	Hap-6B-1	M
363	Longmai18	1987	Ⅵ	ZM024048	Hap-6A-A	Hap-6B-1	M
364	Longmai19	1987	Ⅵ	ZM021989	Hap-6A-A	Hap-6B-1	M
365	Fengqian3	1979	Ⅵ	ZM014510	Hap-6A-A	Hap-6B-1	M
366	Xiaobingmai33	1994	Ⅵ	ZM021954	Hap-6A-A	Hap-6B-1	M
367	Pinchun14	1985	Ⅶ	ZM021346	Hap-6A-A	Hap-6B-1	M
368	Yanbei8	1979	Ⅶ	ZM014458	Hap-6A-A	Hap-6B-1	M
369	Longchun7	1974	Ⅷ	ZM009825	Hap-6A-A	Hap-6B-2	M
370	Linnong12	1976	Ⅷ	ZM009909	Hap-6A-A	Hap-6B-1	M
371	Wudu5	1971	Ⅷ	ZM009987	Hap-6A-A	Hap-6B-2	M
372	Zhangchun9	1975	Ⅷ	ZM010069	Hap-6A-A	Hap-6B-2	M
373	Ganmai46	1960	Ⅷ	ZM017295	Hap-6A-A	Hap-6B-2	M
374	Jinmai303	1973	Ⅷ	ZM017331	Hap-6A-A	Hap-6B-2	M
375	Hongtu	1968	Ⅷ	ZM009793	Hap-6A-A	Hap-6B-1	M
376	Shi886	1980	Ⅷ	ZM023678	Hap-6A-A	Hap-6B-2	M
377	Gaoyuan602	1982	Ⅷ	Unknown	Hap-6A-A	Hap-6B-1	M
378	Rikaze7	1965	Ⅸ	ZM010588	Hap-6A-A	Hap-6B-2	M
379	Dingxian72	1936	Ⅰ	ZM009170	Hap-6A-G	Hap-6B-3	M
380	Huabei672	1956	Ⅰ	ZM008960	Hap-6A-G	Hap-6B-4	M
381	Beijing15	1970	Ⅰ	ZM008970	Hap-6A-G	Hap-6B-3	M
382	Nongda311	1963	Ⅰ	ZM009028	Hap-6A-G	Hap-6B-1	M
383	Dongfanghong3	1968	Ⅰ	ZM009038	Hap-6A-G	Hap-6B-2	M
384	Keyi23	1962	Ⅰ	ZM009046	Hap-6A-G	Hap-6B-2	M
385	Jingnong94-32	1994	Ⅰ	ZM024431	Hap-6A-G	Hap-6B-1	M
386	Jinghua1	1982	Ⅰ	ZM013398	Hap-6A-G	Hap-6B-2	M
387	Jinghe91-P19	1991	Ⅰ	ZM021117	Hap-6A-G	Hap-6B-2	M
388	Jingnong86-89	1986	Ⅰ	ZM021016	Hap-6A-G	Hap-6B-2	M
389	Xiaoshan8	1980	Ⅰ	ZM013098	Hap-6A-G	Hap-6B-1	M
390	Fengkang8	1979	Ⅰ	ZM013106	Hap-6A-G	Hap-6B-1	M
391	QiaoliangBW41	1980	Ⅰ	ZM013517	Hap-6A-G	Hap-6B-1	M
392	Beijing8649	1985	Ⅰ	ZM020971	Hap-6A-G	Hap-6B-1	M
393	Taifu1	1965	Ⅰ	ZM009192	Hap-6A-G	Hap-6B-1	M
394	Jinmai16	1977	Ⅰ	ZM009208	Hap-6A-G	Hap-6B-1	M
395	Jinmai11	1977	Ⅰ	ZM014430	Hap-6A-G	Hap-6B-1	M
396	Taiyuan351	1993	Ⅰ	ZM013968	Hap-6A-G	Hap-6B-1	M
397	Yanan18	1970	Ⅰ	ZM017102	Hap-6A-G	Hap-6B-2	M
398	Pingliang32	1977	Ⅰ	ZM023599	Hap-6A-G	Hap-6B-1	M
399	Shijiazhuang4	1958	Ⅱ	ZM009098	Hap-6A-G	Hap-6B-2	M
400	Zaoxinshi	1960	Ⅱ	ZM024359	Hap-6A-G	Hap-6B-3	M
401	Hengshui7004	1960	Ⅱ	ZM013920	Hap-6A-G	Hap-6B-1	M
402	Han4564	1998	Ⅱ	Unknown	Hap-6A-G	Hap-6B-1	M
403	Yanda1817	1936	Ⅱ	ZM009378	Hap-6A-G	Hap-6B-4	M
404	Lainongpinxi22	1970	Ⅱ	ZM022725	Hap-6A-G	Hap-6B-2	M
405	Lumai9	1981	Ⅱ	ZM015838	Hap-6A-G	Hap-6B-3	M
406	Zhengzhou8761	1994	Ⅱ	ZM025443	Hap-6A-G	Hap-6B-1	M
407	Yumai14	1982	Ⅱ	ZM022976	Hap-6A-G	Hap-6B-1	M
408	Huaimai12	1980	Ⅱ	ZM015122	Hap-6A-G	Hap-6B-1	M
409	Xiaonong76189	1976	Ⅱ	ZM015328	Hap-6A-G	Hap-6B-1	M
410	Zhangdong29	1976	Ⅱ	Unknown	Hap-6A-G	Hap-6B-2	M
411	Yimai1	1958	Ⅲ	ZM016228	Hap-6A-G	Hap-6B-3	M
412	Jingmai2	1987	Ⅳ	Unknown	Hap-6A-G	Hap-6B-1	M
413	Dixiuzao	1965	Ⅴ	ZM010368	Hap-6A-G	Hap-6B-1	M
414	Fufan904	1984	Ⅴ	ZM015564	Hap-6A-G	Hap-6B-2	M
415	Hezuo3	1950	Ⅵ	ZM009682	Hap-6A-G	Hap-6B-1	M
416	Hei78-1259	1970	Ⅵ	ZM014764	Hap-6A-G	Hap-6B-1	M
417	Ganmai6	1958	Ⅷ	ZM009801	Hap-6A-G	Hap-6B-2	M
418	Dingxi24	1969	Ⅷ	ZM009893	Hap-6A-G	Hap-6B-3	M
419	Jinmai4	1971	Ⅷ	ZM009972	Hap-6A-G	Hap-6B-2	M
420	Xifeng9	1971	Ⅷ	ZM010002	Hap-6A-G	Hap-6B-2	M
421	Xifeng10	1971	Ⅷ	ZM010003	Hap-6A-G	Hap-6B-1	M
422	Qingfeng1	1977	Ⅷ	ZM010038	Hap-6A-G	Hap-6B-2	M
423	Huining5	1970	Ⅷ	ZM017311	Hap-6A-G	Hap-6B-3	M
424	Wuchun1	1979	Ⅷ	ZM017328	Hap-6A-G	Hap-6B-1	M
425	Qingchun25	1972	Ⅷ	ZM017380	Hap-6A-G	Hap-6B-1	M
426	Changdong5	1982	Ⅹ	Unknown	Hap-6A-G	Hap-6B-1	M
427	Tuokexun1	1966	Ⅹ	ZM010136	Hap-6A-G	Hap-6B-2	M
428	Tuchun6	1980	Ⅹ	ZM017438	Hap-6A-G	Hap-6B-2	M
429	Huaimai17	2000	III	Unknown	Hap-6A-A	Hap-6B-1	M
430	Zhongyu6	2001	II	Unknown	Hap-6A-A	Hap-6B-1	M
431	Yumai69	2003	II	Unknown	Hap-6A-A	Hap-6B-1	M
432	Yumai66	2003	II	Unknown	Hap-6A-A	Hap-6B-2	M
433	Zhoumai17	2004	II	Unknown	Hap-6A-A	Hap-6B-1	M
434	Changhan58	2004	II	ZM027159	Hap-6A-G	Hap-6B-1	M
435	Fengqiang7	2004	VI	ZM026663	Hap-6A-G	Hap-6B-1	M
436	Changchun7	2004	VI	ZM026668	Hap-6A-A	Hap-6B-1	M
437	Zhongyuan98-68	2004	II	Unknown	Hap-6A-A	Hap-6B-1	M
438	GSZhengmai005	2004	II	Unknown	Hap-6A-A	Hap-6B-1	M
439	Chuannong19	2005	IV	ZM027026	Hap-6A-G	Hap-6B-1	M
440	Heng7228	2005	I	ZM025535	Hap-6A-A	Hap-6B-1	M
441	Xinmai208	2005	II	Unknown	Hap-6A-A	Hap-6B-1	M
442	Lianmai2	2005	III	Unknown	Hap-6A-A	Hap-6B-1	M
443	Xinong9718	2006	II	Unknown	Hap-6A-A	Hap-6B-1	M
444	Kehan20	2006	VI	ZM026658	Hap-6A-A	Hap-6B-1	M
445	Nongmai2	2006	VI	ZM026660	Hap-6A-A	Hap-6B-1	M
446	Kenong199	2006	I	Unknown	Hap-6A-A	Hap-6B-1	M
447	Tongzhoumai916	2006	II	Unknown	Hap-6A-A	Hap-6B-1	M
448	Huapei5	2006	II	Unknown	Hap-6A-G	Hap-6B-1	M
449	Neimai9	2006	IV	ZM014493	Hap-6A-A	Hap-6B-2	M
450	Pingan6	2006	II	Unknown	Hap-6A-A	Hap-6B-2	M
451	Lunxuan518	2007	I	Unknown	Hap-6A-G	Hap-6B-1	M
452	Xinmai9817	2007	II	Unknown	Hap-6A-A	Hap-6B-1	M
453	Luohan7	2007	II	Unknown	Hap-6A-G	Hap-6B-1	M
454	Jinghua9	2007	I	Unknown	Hap-6A-G	Hap-6B-1	M
455	Jingdong17	2007	I	Unknown	Hap-6A-G	Hap-6B-1	M
456	Huaimai25	2007	III	Unknown	Hap-6A-A	Hap-6B-1	M
457	Xingmai4	2007	I	Unknown	Hap-6A-G	Hap-6B-1	M
458	Chuanyu20	2007	IV	ZM027022	Hap-6A-A	Hap-6B-2	M
459	Jingdong22	2007	I	Unknown	Hap-6A-G	Hap-6B-2	M
460	Beimai3	2008	VI	ZM026639	Hap-6A-A	Hap-6B-1	M
461	Zhongmai175	2008	I	Unknown	Hap-6A-G	Hap-6B-1	M
462	Luomai9	2008	II	Unknown	Hap-6A-A	Hap-6B-1	M
463	Jinhe9123	2008	I	Unknown	Hap-6A-A	Hap-6B-1	M
464	Longfumai16	2009	VI	ZM026632	Hap-6A-G	Hap-6B-1	M
465	Lunxuan988	2009	I	Unknown	Hap-6A-A	Hap-6B-1	M
466	Luomai21	2009	II	Unknown	Hap-6A-A	Hap-6B-1	M
467	Luomai23	2009	II	Unknown	Hap-6A-A	Hap-6B-1	M
468	Zhengyumai9987	2009	II	Unknown	Hap-6A-A	Hap-6B-1	M
469	Huaimai28	2009	III	Unknown	Hap-6A-A	Hap-6B-1	M
470	Huaimai29	2009	III	Unknown	Hap-6A-A	Hap-6B-1	M
471	Huaimai31	2009	III	Unknown	Hap-6A-A	Hap-6B-1	M
