# Supplementary material for: Homologous haplotypes, expression, genetic effects and geographic distribution of the wheat yield gene TaGW2
Source: BMC Plant Biol. 2014 Apr 25;14:107. doi: 10.1186/1471-2229-14-107 (PMC4021350; doi:10.1186/1471-2229-14-107)
Supplement: Additional file 10: Table S2 — Accessions used for geographic distribution analysis of haplotypes in global wheat cultivars. [file 1471-2229-14-107-S10.xls]

## Sheet: Table S2
Table S2 All accessions used for geographic distribution analysis of haplotypes in globle wheat genepools.
code	Accession	origin	Reg. No.	GRIN Accession ID	Country	TaGW2-6A	TaGW2-6B
1	ZIMMERMAN	North America	CV-37	PI 11226	United States	Hap-6A-G	Hap-6B-2
2	Pride of Genesee	North America	CV-185	CItr 3365	United States	Hap-6A-G	Hap-6B-2
3	Democrat	North America	CV-116	CItr 3384	United States	Hap-6A-G	Hap-6B-1
4	Red Chief	North America	CV-101	CItr 3392	United States	Hap-6A-G	Hap-6B-2
5	Gipsy	North America	CV-127	CItr 3436	United States	Hap-6A-G	Hap-6B-2
6	Red Wave	North America	CV-82	CItr 3500	United States	Hap-6A-G	Hap-6B-2
7	Power	North America	CV-59	CItr 3697	United States	Hap-6A-G	Hap-6B-2
8	Sherman	North America	CV-249	CItr 4430	United States	Hap-6A-G	Hap-6B-2
9	Kanred	North America	CV-149	CItr 5146	United States	Hap-6A-G	Hap-6B-2
10	Nebraska No. 28	North America	CV-125	CItr 5147	United States	Hap-6A-G	Hap-6B-2
11	Minhardi	North America	CV-31	CItr 5149	United States	Hap-6A-G	Hap-6B-2
12	Mediterranean	North America	CV-180	CItr 5303	United States	Hap-6A-G	Hap-6B-2
13	Red May	North America	CV-97	CItr 5336	United States	Hap-6A-G	Hap-6B-1
14	Illini Chief	North America	CV-98	CItr 5406	United States	Hap-6A-G	Hap-6B-2
15	Red Rock	North America	CV-181	CItr 5597	United States	Hap-6A-G	Hap-6B-2
16	Rice	North America	CV-30	CItr 5734	United States	Hap-6A-G	Hap-6B-2
17	Penquite	North America	CV-189	CItr 5948	United States	Hap-6A-G	Hap-6B-2
18	Minturki	North America	CV-139	CItr 6155	United States	Hap-6A-G	Hap-6B-2
19	Nebraska No. 60	North America	CV-147	CItr 6250	United States	Hap-6A-G	Hap-6B-1
20	Blackhull	North America	CV-142	CItr 6251	United States	Hap-6A-G	Hap-6B-1
21	Wisconsin Pedigree No. 2	North America	CV-148	CItr 6683	United States	Hap-6A-G	Hap-6B-2
22	Forward	North America	CV-41	CItr 6691	United States	Hap-6A-G	Hap-6B-1
23	Marquillo	North America	CV-237	CItr 6887	United States	Hap-6A-A	Hap-6B-2
24	Ceres	North America	CV-241	CItr 6900	United States	Hap-6A-G	Hap-6B-4
25	Iobred	North America	CV-236	CItr 6934	United States	Hap-6A-G	Hap-6B-2
26	Tenmarq	North America	CV-264	CItr 6936	United States	Hap-6A-G	Hap-6B-2
27	Yogo	North America	CV-272	CItr 8033	United States	Hap-6A-G	Hap-6B-2
28	Kawvale	North America	CV-265	CItr 8180	United States	Hap-6A-G	Hap-6B-2
29	Ilred	North America	CV-232	CItr 8219	United States	Hap-6A-G	Hap-6B-2
30	Oro	North America	CV-259	CItr 8220	United States	Hap-6A-G	Hap-6B-2
31	Purkof	North America	CV-263	CItr 8381	United States	Hap-6A-G	Hap-6B-2
32	Red Indian	North America	CV-294	CItr 8382	United States	Hap-6A-G	Hap-6B-2
33	Early Blackhull	North America	CV-297	CItr 8856	United States	Hap-6A-G	Hap-6B-1
34	Nabob	North America	CV-262	CItr 8869	United States	Hap-6A-G	Hap-6B-2
35	Cheyenne	North America	CV-269	CItr 8885	United States	Hap-6A-G	Hap-6B-2
36	Quivira	North America	CV-273	CItr 8886	United States	Hap-6A-G	Hap-6B-2
37	Thatcher	North America	CV-277	CItr 10003	United States	Hap-6A-G	Hap-6B-2
38	Rio	North America	CV-275	CItr 10061	United States	Hap-6A-G	Hap-6B-2
39	Golden	North America	CV-286	CItr 10063	United States	Hap-6A-G	Hap-6B-2
40	Relief	North America	CV-274	CItr 10082	United States	Hap-6A-G	Hap-6B-2
41	Nebred	North America	CV-321	CItr 10094	United States	Hap-6A-G	Hap-6B-2
42	Wabash	North America	CV-324	CItr 11384	United States	Hap-6A-G	Hap-6B-2
43	Lemhi	North America	CV-379	CItr 11415	United States	Hap-6A-G	Hap-6B-1
44	Pilot	North America	CV-322	CItr 11428	United States	Hap-6A-G	Hap-6B-2
45	Marmin	North America	CV-328	CItr 11502	United States	Hap-6A-G	Hap-6B-2
46	Enid	North America	CV-303	CItr 11508	United States	Hap-6A-G	Hap-6B-2
47	Baldrock	North America	CV-271	CItr 11538	United States	Hap-6A-G	Hap-6B-2
48	Utah Kanred	North America	CV-302	CItr 11608	United States	Hap-6A-G	Hap-6B-2
49	Pawnee	North America	CV-330	CItr 11669	United States	Hap-6A-G	Hap-6B-2
50	Comanche	North America	CV-331	CItr 11673	United States	Hap-6A-G	Hap-6B-2
51	Thorne	North America	CV-323	CItr 11856	United States	Hap-6A-G	Hap-6B-1
52	Marfed	North America	CV-376	CItr 11919	United States	Hap-6A-A	Hap-6B-1
53	Mida	North America	CV-338	CItr 12008	United States	Hap-6A-G	Hap-6B-2
54	Cadet	North America	CV-343	CItr 12053	United States	Hap-6A-G	Hap-6B-2
55	Westar	North America	CV-340	CItr 12110	United States	Hap-6A-G	Hap-6B-2
56	Ponca	North America	CV-372	CItr 12128	United States	Hap-6A-G	Hap-6B-1
57	Triumph	North America	CV-368	CItr 12132	United States	Hap-6A-G	Hap-6B-2
58	Kiowa	North America	CV-346	CItr 12133	United States	Hap-6A-G	Hap-6B-2
59	Minter	North America	CV-365	CItr 12138	United States	Hap-6A-G	Hap-6B-2
60	Sioux	North America	CV-347	CItr 12142	United States	Hap-6A-G	Hap-6B-2
61	Quanah	North America	CV-349	CItr 12145	United States	Hap-6A-G	Hap-6B-2
62	Chancellor	North America	CV-360	CItr 12333	United States	Hap-6A-A	Hap-6B-2
63	Austin	North America	CV-342	CItr 12346	United States	Hap-6A-G	Hap-6B-1
64	Brevor	North America	CV-374	CItr 12385	United States	Hap-6A-G	Hap-6B-1
65	Ramona 50	North America	CV-429	CItr 12390	United States	Hap-6A-G	Hap-6B-2
66	Nured	North America	CV-394	CItr 12455	United States	Hap-6A-G	Hap-6B-1
67	Taylor	North America	CV-367	CItr 12461	United States	Hap-6A-G	Hap-6B-2
68	Lee	North America	CV-364	CItr 12488	United States	Hap-6A-G	Hap-6B-1
69	Concho	North America	CV-351	CItr 12517	United States	Hap-6A-G	Hap-6B-2
70	Bison	North America	CV-371	CItr 12518	United States	Hap-6A-G	Hap-6B-2
71	Butler	North America	CV-361	CItr 12527	United States	Hap-6A-G	Hap-6B-2
72	Seneca	North America	CV-362	CItr 12529	United States	Hap-6A-G	Hap-6B-2
73	Atlas 50	North America	CV-352	CItr 12534	United States	Hap-6A-G	Hap-6B-2
74	LaPorte	North America	CV-356	CItr 12557	United States	Hap-6A-G	Hap-6B-2
75	Atlas 66	North America	CV-353	CItr 12561	United States	Hap-6A-G	Hap-6B-2
76	Coker 47-27	North America	CV-397	CItr 12563	United States	Hap-6A-G	Hap-6B-1
77	Genesee	North America	CV-391	CItr 12653	United States	Hap-6A-G	Hap-6B-2
78	Saline	North America	CV-400	CItr 12674	United States	Hap-6A-G	Hap-6B-2
79	Vermillion	North America	CV-357	CItr 12748	United States	Hap-6A-G	Hap-6B-2
80	Tayland	North America	CV-434	CItr 12761	United States	Hap-6A-G	Hap-6B-2
81	Westmont	North America	CV-449	CItr 12930	United States	Hap-6A-G	Hap-6B-2
82	Itana	North America	CV-450	CItr 12933	United States	Hap-6A-G	Hap-6B-2
83	Centana	North America	CV-383	CItr 12974	United States	Hap-6A-G	Hap-6B-2
84	Tascosa	North America	CV-404	CItr 13023	United States	Hap-6A-G	Hap-6B-2
85	Onas 53	North America	CV-348	CItr 13069	United States	Hap-6A-G	Hap-6B-1
86	Dual	North America	CV-354	CItr 13083	United States	Hap-6A-G	Hap-6B-2
87	Conley	North America	CV-388	CItr 13157	United States	Hap-6A-G	Hap-6B-2
88	Racine	North America	CV-543	CItr 13172	United States	Hap-6A-G	Hap-6B-2
89	Warrior	North America	CV-417	CItr 13190	United States	Hap-6A-G	Hap-6B-2
90	Monon	North America	CV-591	CItr 13278	United States	Hap-6A-G	Hap-6B-2
91	Georgia 1123	North America	CV-414	CItr 13292	United States	Hap-6A-A	Hap-6B-2
92	Wakeland	North America	CV-415	CItr 13382	United States	Hap-6A-G	Hap-6B-2
93	Ace	North America	CV-407	CItr 13384	United States	Hap-6A-A	Hap-6B-1
94	Delmar	North America	CV-409	CItr 13442	United States	Hap-6A-G	Hap-6B-1
95	Gaines	North America	CV-425	CItr 13448	United States	Hap-6A-G	Hap-6B-2
96	Avon	North America	CV-389	CItr 13477	United States	Hap-6A-G	Hap-6B-1
97	Reed	North America	CV-592	CItr 13513	United States	Hap-6A-G	Hap-6B-2
98	Hume	North America	CV-448	CItr 13526	United States	Hap-6A-G	Hap-6B-2
99	Gage	North America	CV-442	CItr 13532	United States	Hap-6A-G	Hap-6B-2
100	Caddo	North America	CV-436	CItr 13536	United States	Hap-6A-A	Hap-6B-1
101	Scout	North America	CV-443	CItr 13546	United States	Hap-6A-G	Hap-6B-2
102	Triumph 64	North America	CV-446	CItr 13679	United States	Hap-6A-G	Hap-6B-1
103	Sturdy	North America	CV-469	CItr 13684	United States	Hap-6A-G	Hap-6B-1
104	Moro	North America	CV-455	CItr 13740	United States	Hap-6A-G	Hap-6B-1
105	Polk	North America	CV-491	CItr 13773	United States	Hap-6A-G	Hap-6B-1
106	Timwin	North America	CV-544	CItr 13787	United States	Hap-6A-G	Hap-6B-3
107	Wanser	North America	CV-519	CItr 13844	United States	Hap-6A-G	Hap-6B-2
108	Guide	North America	CV-486	CItr 13856	United States	Hap-6A-G	Hap-6B-2
109	Fletcher	North America	CV-492	CItr 13985	United States	Hap-6A-G	Hap-6B-2
110	Era	North America	CV-493	CItr 13986	United States	Hap-6A-G	Hap-6B-2
111	Scout 66	North America	CV-487	CItr 13996	United States	Hap-6A-G	Hap-6B-2
112	Trader	North America	CV-484	CItr 13998	United States	Hap-6A-G	Hap-6B-2
113	Trapper	North America	CV-485	CItr 13999	United States	Hap-6A-G	Hap-6B-2
114	Kenosha	North America	CV-545	CItr 14025	United States	Hap-6A-G	Hap-6B-2
115	Blueboy	North America	CV-456	CItr 14031	United States	Hap-6A-G	Hap-6B-3
116	Pronto	North America	CV-494	CItr 14078	United States	Hap-6A-G	Hap-6B-3
117	Logan	North America	CV-472	CItr 14156	United States	Hap-6A-G	Hap-6B-2
118	Ionia	North America	CV-517	CItr 14469	United States	Hap-6A-G	Hap-6B-1
119	Paha	North America	CV-510	CItr 14485	United States	Hap-6A-G	Hap-6B-2
120	Caprock	North America	CV-478	CItr 14516	United States	Hap-6A-G	Hap-6B-1
121	Bridger	North America	CV-498	CItr 14580	United States	Hap-6A-G	Hap-6B-2
122	Chanute	North America	CV-479	CItr 14581	United States	Hap-6A-G	Hap-6B-3
123	Satanta	North America	CV-480	CItr 14582	United States	Hap-6A-G	Hap-6B-2
124	Yukon	North America	CV-481	CItr 14583	United States	Hap-6A-G	Hap-6B-3
125	Luke	North America	CV-533	CItr 14586	United States	Hap-6A-G	Hap-6B-1
126	Centurk	North America	CV-532	CItr 15075	United States	Hap-6A-G	Hap-6B-2
127	Bounty 208	North America	CV-525	CItr 15078	United States	Hap-6A-A	Hap-6B-1
128	Shortana	North America	CV-495	CItr 15233	United States	Hap-6A-G	Hap-6B-2
129	Blueboy II	North America	CV-513	CItr 15281	United States	Hap-6A-G	Hap-6B-1
130	Anza	North America	CV-687	CItr 15284	United States	Hap-6A-G	Hap-6B-2
131	Potomac	North America	CV-598	CItr 15292	United States	Hap-6A-G	Hap-6B-1
132	Ranger	North America	CV-520	CItr 15316	United States	Hap-6A-G	Hap-6B-1
133	Sprague	North America	CV-600	CItr 15376	United States	Hap-6A-G	Hap-6B-1
134	Baca	North America	CV-528	CItr 15891	United States	Hap-6A-G	Hap-6B-2
135	Oasis	North America	CV-561	CItr 15929	United States	Hap-6A-G	Hap-6B-1
136	Hiplains	North America	CV-573	CItr 17262	United States	Hap-6A-G	Hap-6B-2
137	Buckskin	North America	CV-572	CItr 17263	United States	Hap-6A-G	Hap-6B-2
138	Cloud	North America	CV-547	CItr 17276	United States	Hap-6A-G	Hap-6B-2
139	Sage	North America	CV-610	CItr 17277	United States	Hap-6A-G	Hap-6B-2
140	Ticonderoga	North America	CV-581	CItr 17290	United States	Hap-6A-G	Hap-6B-1
141	Gent	North America	CV-588	CItr 17293	United States	Hap-6A-G	Hap-6B-2
142	Lancota	North America	CV-621	CItr 17389	United States	Hap-6A-G	Hap-6B-2
143	Newana	North America	CV-583	CItr 17430	United States	Hap-6A-A	Hap-6B-1
144	Roughrider	North America	CV-589	CItr 17439	United States	Hap-6A-G	Hap-6B-2
145	Agate	North America	CV-620	CItr 17463	United States	Hap-6A-G	Hap-6B-2
146	Larned	North America	CV-611	CItr 17650	United States	Hap-6A-G	Hap-6B-2
147	Arbon	North America	CV-628	CItr 17746	United States	Hap-6A-G	Hap-6B-1
148	Tyee	North America	CV-640	CItr 17773	United States	Hap-6A-G	Hap-6B-2
149	TAM 105	North America	CV-624	CItr 17826	United States	Hap-6A-G	Hap-6B-2
150	Pike	North America	CV-645	CItr 17878	United States	Hap-6A-G	Hap-6B-1
151	Tyler	North America	CV-686	CItr 17899	United States	Hap-6A-G	Hap-6B-2
152	Arkan	North America	CV-676	PI 475771	United States	Hap-6A-G	Hap-6B-1
153	TAM 107	North America	CV-718	PI 495594	United States	Hap-6A-G	Hap-6B-2
154	TAM 108	North America	CV-719	PI 495595	United States	Hap-6A-G	Hap-6B-1
155	Kitt	North America	CV-576	PI 518818	United States	Hap-6A-G	Hap-6B-1
156	Nebraska No. 6	North America	CV-301	CItr 6249	United States	Hap-6A-G	Hap-6B-2
157	Sea Island	North America	CV-305	CItr 6551	United States	Hap-6A-G	Hap-6B-2
158	Oregon Zimmerman	North America	CV-281	CItr 7359	United States	Hap-6A-G	Hap-6B-2
159	Escondido	North America	CV-280	CItr 8240	United States	Hap-6A-G	Hap-6B-1
160	Ramona	North America	CV-317	CItr 8241	United States	Hap-6A-G	Hap-6B-2
161	Arco	North America	CV-285	CItr 8246	United States	Hap-6A-G	Hap-6B-2
162	Hard Federation 31	North America	CV-288	CItr 8255	United States	Hap-6A-G	Hap-6B-2
163	Berkeley Rock	North America	CV-307	CItr 8272	United States	Hap-6A-G	Hap-6B-2
164	Powerclub	North America	CV-287	CItr 8276	United States	Hap-6A-G	Hap-6B-1
165	Whiteman	North America	CV-306	CItr 8379	United States	Hap-6A-G	Hap-6B-2
166	Clarkan	North America	CV-316	CItr 8858	United States	Hap-6A-G	Hap-6B-2
167	Eagle Chief	North America	CV-300	CItr 8868	United States	Hap-6A-G	Hap-6B-2
168	Hyper	North America	CV-308	CItr 8875	United States	Hap-6A-G	Hap-6B-1
169	Marvel	North America	CV-296	CItr 8876	United States	Hap-6A-G	Hap-6B-2
170	Poso	North America	CV-310	CItr 8891	United States	Hap-6A-G	Hap-6B-2
171	Redhart	North America	CV-283	CItr 8898	United States	Hap-6A-A	Hap-6B-2
172	Missouri Valley	North America	CV-293	CItr 10046	United States	Hap-6A-G	Hap-6B-2
173	V.P.I. 131	North America	CV-295	CItr 10047	United States	Hap-6A-G	Hap-6B-1
174	V.P.I. 112	North America	CV-290	CItr 11397	United States	Hap-6A-G	Hap-6B-2
175	Hood	North America	CV-312	CItr 11456	United States	Hap-6A-G	Hap-6B-1
176	Comet	North America	CV-315	CItr 11465	United States	Hap-6A-G	Hap-6B-3
177	Kruse	North America	CV-309	CItr 11524	United States	Hap-6A-G	Hap-6B-2
178	Redhull	North America	CV-304	CItr 11534	United States	Hap-6A-G	Hap-6B-1
179	Genro	North America	CV-311	CItr 11535	United States	Hap-6A-G	Hap-6B-2
180	Erect	North America	CV-318	CItr 11544	United States	Hap-6A-G	Hap-6B-2
181	Hymar	North America	CV-314	CItr 11605	United States	Hap-6A-G	Hap-6B-2
182	Rival	North America	CV-329	CItr 11708	United States	Hap-6A-G	Hap-6B-1
183	Orfed	North America	CV-339	CItr 11913	United States	Hap-6A-G	Hap-6B-2
184	Fairfield	North America	CV-332	CItr 12013	United States	Hap-6A-G	Hap-6B-2
185	Sanford	North America	CV-336	CItr 12026	United States	Hap-6A-G	Hap-6B-2
186	Newthatch	North America	CV-335	CItr 12318	United States	Hap-6A-G	Hap-6B-2
187	McNair 1813	North America	CV-526	CItr 15073	United States	Hap-6A-G	Hap-6B-2
188	Inia 66R	North America	CV-516	CItr 15327	United States	Hap-6A-G	Hap-6B-2
189	Yecora Rojo	North America	CV-646	CItr 17342	United States	Hap-6A-G	Hap-6B-1
190	Portola	North America	CV-702	CItr 17414	United States	Hap-6A-A	Hap-6B-1
191	Downy	North America	CV-701	CItr 17415	United States	Hap-6A-G	Hap-6B-1
192	Rosen	North America	CV-647	CItr 17573	United States	Hap-6A-G	Hap-6B-1
193	Shasta	North America	CV-715	CItr 17607	United States	Hap-6A-G	Hap-6B-2
194	Roland	North America	CV-717	CItr 17651	United States	Hap-6A-G	Hap-6B-1
195	Payne	North America	CV-670	CItr 17716	United States	Hap-6A-G	Hap-6B-1
196	Omega 78	North America	CV-648	CItr 17721	United States	Hap-6A-G	Hap-6B-2
197	Bennett	North America	CV-650	CItr 17723	United States	Hap-6A-G	Hap-6B-2
198	Centurk 78	North America	CV-651	CItr 17724	United States	Hap-6A-G	Hap-6B-2
199	Maverick	North America	CV-657	CItr 17728	United States	Hap-6A-G	Hap-6B-1
200	Texred	North America	CV-656	CItr 17729	United States	Hap-6A-G	Hap-6B-1
201	Dirkwin	North America	CV-629	CItr 17745	United States	Hap-6A-G	Hap-6B-1
202	Powell	North America	CV-649	CItr 17761	United States	Hap-6A-G	Hap-6B-1
203	Nelson	North America	CV-716	CItr 17770	United States	Hap-6A-A	Hap-6B-2
204	Purcell	North America	CV-627	CItr 17787	United States	Hap-6A-G	Hap-6B-1
205	James	North America	CV-630	CItr 17791	United States	Hap-6A-G	Hap-6B-1
206	Rose	North America	CV-662	CItr 17795	United States	Hap-6A-G	Hap-6B-2
207	Rita	North America	CV-655	CItr 17799	United States	Hap-6A-G	Hap-6B-1
208	Dawn	North America	CV-654	CItr 17801	United States	Hap-6A-G	Hap-6B-2
209	Nell	North America	CV-669	CItr 17803	United States	Hap-6A-G	Hap-6B-2
210	TAM 106	North America	CV-625	CItr 17827	United States	Hap-6A-G	Hap-6B-2
211	Pondera	North America	CV-632	CItr 17828	United States	Hap-6A-A	Hap-6B-1
212	Frankenmuth	North America	CV-709	CItr 17830	United States	Hap-6A-G	Hap-6B-1
213	Augusta	North America	CV-708	CItr 17831	United States	Hap-6A-G	Hap-6B-1
214	Redwin	North America	CV-678	CItr 17844	United States	Hap-6A-G	Hap-6B-1
215	Manning	North America	CV-644	CItr 17846	United States	Hap-6A-G	Hap-6B-2
216	Crestone	North America	CV-658	CItr 17858	United States	Hap-6A-G	Hap-6B-1
217	Sterling	North America	CV-683	CItr 17859	United States	Hap-6A-A	Hap-6B-1
218	Neeley	North America	CV-666	CItr 17860	United States	Hap-6A-G	Hap-6B-2
219	Stacy	North America	CV-635	CItr 17861	United States	Hap-6A-G	Hap-6B-2
220	Wings	North America	CV-639	CItr 17880	United States	Hap-6A-G	Hap-6B-2
221	Tamex	North America	CV-653	CItr 17889	United States	Hap-6A-G	Hap-6B-2
222	Mit	North America	CV-659	CItr 17896	United States	Hap-6A-G	Hap-6B-2
223	Caldwell	North America	CV-660	CItr 17897	United States	Hap-6A-G	Hap-6B-2
224	Auburn	North America	CV-652	CItr 17898	United States	Hap-6A-G	Hap-6B-1
225	Wheeler	North America	CV-685	CItr 17900	United States	Hap-6A-G	Hap-6B-1
226	Winridge	North America	CV-677	CItr 17902	United States	Hap-6A-A	Hap-6B-2
227	McKay	North America	CV-681	CItr 17903	United States	Hap-6A-G	Hap-6B-1
228	Owens	North America	CV-680	CItr 17904	United States	Hap-6A-A	Hap-6B-1
229	Lewjain	North America	CV-671	CItr 17909	United States	Hap-6A-G	Hap-6B-2
230	Tres	North America	CV-711	CItr 17917	United States	Hap-6A-G	Hap-6B-2
231	Marshall	North America	CV-665	CItr 17920	United States	Hap-6A-G	Hap-6B-2
232	Guard	North America	CV-690	CItr 17934	United States	Hap-6A-G	Hap-6B-2
233	Centa	North America	CV-668	CItr 17935	United States	Hap-6A-G	Hap-6B-1
234	Severn	North America	CV-661	CItr 17939	United States	Hap-6A-G	Hap-6B-2
235	Crew	North America	CV-675	CItr 17951	United States	Hap-6A-G	Hap-6B-2
236	Massey	North America	CV-689	CItr 17953	United States	Hap-6A-G	Hap-6B-2
237	Hill 81	North America	CV-664	CItr 17954	United States	Hap-6A-G	Hap-6B-1
238	Phoenix	North America	CV-693	CItr 17962	United States	Hap-6A-A	Hap-6B-2
239	Brule	North America	CV-679	PI 466739	United States	Hap-6A-G	Hap-6B-2
240	Treasure	North America	CV-731	PI 468962	United States	Hap-6A-G	Hap-6B-1
241	Wheaton	North America	CV-684	PI 469271	United States	Hap-6A-G	Hap-6B-1
242	Fillmore	North America	CV-692	PI 469272	United States	Hap-6A-G	Hap-6B-1
243	Scotty	North America	CV-747	PI 469294	United States	Hap-6A-G	Hap-6B-1
244	Bradford	North America	CV-698	PI 470925	United States	Hap-6A-A	Hap-6B-1
245	Susquehanna	North America	CV-750	PI 474581	United States	Hap-6A-G	Hap-6B-1
246	Centura	North America	CV-694	PI 476974	United States	Hap-6A-G	Hap-6B-2
247	Colt	North America	CV-695	PI 476975	United States	Hap-6A-G	Hap-6B-2
248	Agassiz	North America	CV-688	PI 478771	United States	Hap-6A-G	Hap-6B-2
249	Compton	North America	CV-697	PI 478892	United States	Hap-6A-G	Hap-6B-1
250	Saluda	North America	CV-705	PI 480474	United States	Hap-6A-G	Hap-6B-2
251	Adena	North America	CV-704	PI 481852	United States	Hap-6A-G	Hap-6B-2
252	Glenman	North America	CV-696	PI 483235	United States	Hap-6A-G	Hap-6B-1
253	Siouxland	North America	CV-703	PI 483469	United States	Hap-6A-G	Hap-6B-2
254	Cody	North America	CV-740	PI 486212	United States	Hap-6A-G	Hap-6B-2
255	Chisholm	North America	CV-691	PI 486219	United States	Hap-6A-G	Hap-6B-2
256	Bliss	North America	CV-714	PI 486350	United States	Hap-6A-A	Hap-6B-1
257	Dusty	North America	CV-723	PI 486429	United States	Hap-6A-G	Hap-6B-1
258	Hillsdale	North America	CV-710	PI 489688	United States	Hap-6A-G	Hap-6B-1
259	Ute	North America	CV-699	PI 490017	United States	Hap-6A-A	Hap-6B-2
260	Adder	North America	CV-707	PI 491396	United States	Hap-6A-G	Hap-6B-1
261	Cree	North America	CV-712	PI 491532	United States	Hap-6A-G	Hap-6B-2
262	Norwin	North America	CV-713	PI 491533	United States	Hap-6A-G	Hap-6B-2
263	Prospect	North America	CV-748	PI 491568	United States	Hap-6A-G	Hap-6B-2
264	Shield	North America	CV-734	PI 491570	United States	Hap-6A-G	Hap-6B-2
265	Tadinia	North America	CV-753	PI 494096	United States	Hap-6A-G	Hap-6B-1
266	Becker	North America	CV-726	PI 494524	United States	Hap-6A-G	Hap-6B-2
267	Batum	North America	CV-761	PI 495013	United States	Hap-6A-G	Hap-6B-2
268	Blanca	North America	CV-733	PI 501533	United States	Hap-6A-A	Hap-6B-1
269	Copper	North America	CV-732	PI 502644	United States	Hap-6A-G	Hap-6B-1
270	Redland	North America	CV-741	PI 502907	United States	Hap-6A-G	Hap-6B-2
271	Century	North America	CV-744	PI 502912	United States	Hap-6A-G	Hap-6B-1
272	Cardinal	North America	CV-727	PI 502973	United States	Hap-6A-G	Hap-6B-2
273	Geneva	North America	CV-722	PI 505819	United States	Hap-6A-G	Hap-6B-1
274	Dodge	North America	CV-724	PI 506344	United States	Hap-6A-A	Hap-6B-1
275	Norkan	North America	CV-725	PI 506345	United States	Hap-6A-A	Hap-6B-2
276	Dynasty	North America	CV-742	PI 506409	United States	Hap-6A-A	Hap-6B-2
277	Williams	North America	CV-721	PI 508082	United States	Hap-6A-G	Hap-6B-2
278	GR855	North America	CV-729	PI 508286	United States	Hap-6A-G	Hap-6B-2
279	GR863	North America	CV-778	PI 508287	United States	Hap-6A-G	Hap-6B-1
280	GR860	North America	CV-779	PI 508288	United States	Hap-6A-G	Hap-6B-2
281	Seward	North America	CV-730	PI 508289	United States	Hap-6A-G	Hap-6B-2
282	Survivor	North America	CV-773	PI 509503	United States	Hap-6A-G	Hap-6B-2
283	Madsen	North America	CV-746	PI 511673	United States	Hap-6A-G	Hap-6B-1
284	Hyak	North America	CV-749	PI 511674	United States	Hap-6A-G	Hap-6B-2
285	Collin	North America	CV-735	PI 511849	United States	Hap-6A-G	Hap-6B-1
286	Andrews	North America	CV-765	PI 512282	United States	Hap-6A-G	Hap-6B-2
287	Blizzard	North America	CV-757	PI 512302	United States	Hap-6A-G	Hap-6B-2
288	Clark	North America	CV-736	PI 512337	United States	Hap-6A-G	Hap-6B-1
289	Oveson	North America	CV-738	PI 512338	United States	Hap-6A-G	Hap-6B-2
290	GR876	North America	CV-780	PI 515951	United States	Hap-6A-G	Hap-6B-2
291	Keiser	North America	CV-739	PI 515970	United States	Hap-6A-G	Hap-6B-2
292	Tiber	North America	CV-775	PI 517194	United States	Hap-6A-G	Hap-6B-1
293	Arapahoe	North America	CV-743	PI 518591	United States	Hap-6A-G	Hap-6B-2
294	Marberg	North America	CV-631	PI 518816	United States	Hap-6A-G	Hap-6B-2
295	Karl	North America	CV-762	PI 527480	United States	Hap-6A-A	Hap-6B-1
296	Minnpro	North America	CV-751	PI 532149	United States	Hap-6A-G	Hap-6B-1
297	Vance	North America	CV-752	PI 532150	United States	Hap-6A-G	Hap-6B-2
298	2548	North America	CV-758	PI 532913	United States	Hap-6A-G	Hap-6B-2
299	2555	North America	CV-759	PI 532914	United States	Hap-6A-G	Hap-6B-1
300	Buchanan	North America	CV-787	PI 532994	United States	Hap-6A-G	Hap-6B-2
301	Eltan	North America	CV-766	PI 536994	United States	Hap-6A-G	Hap-6B-1
302	Kmor	North America	CV-767	PI 536995	United States	Hap-6A-G	Hap-6B-2
303	Centennial	North America	CV-760	PI 537303	United States	Hap-6A-A	Hap-6B-1
304	Georgia 100	North America	CV-756	PI 538257	United States	Hap-6A-G	Hap-6B-2
305	Sharp	North America	CV-770	PI 540401	United States	Hap-6A-G	Hap-6B-1
306	Rely	North America	CV-777	PI 542401	United States	Hap-6A-G	Hap-6B-2
307	Rawhide	North America	CV-772	PI 543893	United States	Hap-6A-G	Hap-6B-2
308	Vandal	North America	CV-774	PI 546056	United States	Hap-6A-A	Hap-6B-1
309	Wakefield	North America	CV-768	PI 547040	United States	Hap-6A-A	Hap-6B-2
310	Madison	North America	CV-769	PI 547041	United States	Hap-6A-G	Hap-6B-2
311	Verne	North America	CV-764	PI 547901	United States	Hap-6A-G	Hap-6B-1
312	Hi-Line	North America	CV-771	PI 549275	United States	Hap-6A-A	Hap-6B-1
313	Howell	North America	CV-776	PI 552816	United States	Hap-6A-G	Hap-6B-1
314	McNair 1003	North America	CV-633	PI 552975	United States	Hap-6A-G	Hap-6B-2
315	TAM 109	North America	CV-805	PI 554606	United States	Hap-6A-G	Hap-6B-2
316	Promontory	North America	CV-798	PI 555458	United States	Hap-6A-G	Hap-6B-2
317	Excel	North America	CV-781	PI 555465	United States	Hap-6A-A	Hap-6B-2
318	Fairview	North America	CV-785	PI 557017	United States	Hap-6A-G	Hap-6B-1
319	Rod	North America	CV-796	PI 558510	United States	Hap-6A-G	Hap-6B-1
320	Hoff	North America	CV-791	PI 560128	United States	Hap-6A-G	Hap-6B-1
321	Gene	North America	CV-792	PI 560129	United States	Hap-6A-A	Hap-6B-1
322	GA-Gore	North America	CV-782	PI 561842	United States	Hap-6A-G	Hap-6B-2
323	GA-Andy	North America	CV-783	PI 561843	United States	Hap-6A-G	Hap-6B-1
324	GR915	North America	CV-843	PI 562383	United States	Hap-6A-G	Hap-6B-1
325	Vista	North America	CV-789	PI 562653	United States	Hap-6A-G	Hap-6B-2
326	Erhardt	North America	CV-846	PI 564761	United States	Hap-6A-G	Hap-6B-1
327	Jules	North America	CV-813	PI 564851	United States	Hap-6A-G	Hap-6B-2
328	Alliance	North America	CV-799	PI 573096	United States	Hap-6A-G	Hap-6B-2
329	McNeal	North America	CV-794	PI 574642	United States	Hap-6A-G	Hap-6B-1
330	TAM-200	North America	CV-806	PI 578255	United States	Hap-6A-G	Hap-6B-1
331	TAM-201	North America	CV-807	PI 578256	United States	Hap-6A-G	Hap-6B-2
332	Sylvan	North America	CV-825	PI 578867	United States	Hap-6A-G	Hap-6B-1
333	Lambert	North America	CV-803	PI 583372	United States	Hap-6A-G	Hap-6B-2
334	Akron	North America	CV-814	PI 584504	United States	Hap-6A-G	Hap-6B-2
335	Halt	North America	CV-815	PI 584505	United States	Hap-6A-G	Hap-6B-2
336	Judith	North America	CV-810	PI 584526	United States	Hap-6A-G	Hap-6B-2
337	Niobrara	North America	CV-822	PI 584996	United States	Hap-6A-G	Hap-6B-2
338	Nekota	North America	CV-826	PI 584997	United States	Hap-6A-G	Hap-6B-2
339	Clemson 201	North America	CV-818	PI 585044	United States	Hap-6A-G	Hap-6B-2
340	IL 84-4046	North America	CV-819	PI 586682	United States	Hap-6A-G	Hap-6B-2
341	IL 85-3132-1	North America	CV-820	PI 586683	United States	Hap-6A-G	Hap-6B-2
342	Finley	North America	CV-881	PI 586757	United States	Hap-6A-A	Hap-6B-2
343	Hiller	North America	CV-871	PI 587026	United States	Hap-6A-G	Hap-6B-1
344	Hazen	North America	CV-817	PI 587171	United States	Hap-6A-G	Hap-6B-2
345	USU-Apogee	North America	CV-840	PI 592742	United States	Hap-6A-G	Hap-6B-2
346	Glory	North America	CV-841	PI 592750	United States	Hap-6A-G	Hap-6B-2
347	Whitebird	North America	CV-837	PI 592982	United States	Hap-6A-A	Hap-6B-1
348	Pomerelle	North America	CV-838	PI 592983	United States	Hap-6A-A	Hap-6B-1
349	Pronghorn	North America	CV-848	PI 593047	United States	Hap-6A-G	Hap-6B-2
350	Rampart	North America	CV-845	PI 593889	United States	Hap-6A-G	Hap-6B-1
351	McGuire	North America	CV-847	PI 593890	United States	Hap-6A-G	Hap-6B-1
352	Vanguard	North America	CV-850	PI 593891	United States	Hap-6A-G	Hap-6B-1
353	Coda	North America	CV-874	PI 594372	United States	Hap-6A-G	Hap-6B-2
354	Utah-100	North America	CV-844	PI 594920	United States	Hap-6A-G	Hap-6B-2
355	Cayuga	North America	CV-853	PI 595848	United States	Hap-6A-G	Hap-6B-1
356	BacUp	North America	CV-854	PI 596533	United States	Hap-6A-A	Hap-6B-1
357	Boundary	North America	CV-864	PI 603039	United States	Hap-6A-G	Hap-6B-2
358	Jefferson	North America	CV-865	PI 603040	United States	Hap-6A-A	Hap-6B-1
359	Yumar	North America	CV-902	PI 605388	United States	Hap-6A-G	Hap-6B-2
360	Prowers	North America	CV-895	PI 605389	United States	Hap-6A-G	Hap-6B-2
361	Prairie Red	North America	CV-903	PI 605390	United States	Hap-6A-G	Hap-6B-2
362	Wesley	North America	CV-890	PI 605742	United States	Hap-6A-G	Hap-6B-1
363	Edwin	North America	CV-882	PI 606765	United States	Hap-6A-G	Hap-6B-1
364	Hayden	North America	CV-893	PI 608040	United States	Hap-6A-G	Hap-6B-1
365	Harding	North America	CV-887	PI 608049	United States	Hap-6A-G	Hap-6B-2
366	Caledonia	North America	CV-943	PI 610188	United States	Hap-6A-G	Hap-6B-1
367	Prowers 99	North America	CV-896	PI 612420	United States	Hap-6A-G	Hap-6B-1
368	Millennium	North America	CV-908	PI 613099	United States	Hap-6A-G	Hap-6B-2
369	Rick	North America	CV-904	PI 614834	United States	Hap-6A-G	Hap-6B-2
370	Wynne	North America	CV-905	PI 614835	United States	Hap-6A-G	Hap-6B-1
371	Jubilee	North America	CV-922	PI 614839	United States	Hap-6A-A	Hap-6B-1
372	Lolo	North America	CV-923	PI 614840	United States	Hap-6A-A	Hap-6B-1
373	Iona	North America	CV-918	PI 618734	United States	Hap-6A-G	Hap-6B-1
374	Wahoo	North America	CV-920	PI 619098	United States	Hap-6A-G	Hap-6B-2
375	NuSky	North America	CV-925	PI 619167	United States	Hap-6A-G	Hap-6B-3
376	Avalanche	North America	CV-921	PI 620766	United States	Hap-6A-G	Hap-6B-2
377	Finch	North America	CV-966	PI 628640	United States	Hap-6A-G	Hap-6B-2
378	Intrada	North America	CV-927	PI 631402	United States	Hap-6A-G	Hap-6B-1
379	Deloris	North America	CV-934	PI 631447	United States	Hap-6A-G	Hap-6B-2
380	Ok101	North America	CV-932	PI 631493	United States	Hap-6A-G	Hap-6B-2
381	Ankor	North America	CV-939	PI 632275	United States	Hap-6A-G	Hap-6B-2
382	Richland	North America	CV-944	PI 632399	United States	Hap-6A-G	Hap-6B-1
383	Jerry	North America	CV-940	PI 632433	United States	Hap-6A-G	Hap-6B-2
384	Goodstreak	North America	CV-945	PI 632434	United States	Hap-6A-G	Hap-6B-2
385	Harry	North America	CV-946	PI 632435	United States	Hap-6A-G	Hap-6B-2
386	Ok102	North America	CV-941	PI 632635	United States	Hap-6A-G	Hap-6B-1
387	Hollis	North America	CV-954	PI 632857	United States	Hap-6A-A	Hap-6B-1
388	Antelope	North America	CV-968	PI 633910	United States	Hap-6A-G	Hap-6B-2
389	Arrowsmith	North America	CV-969	PI 633911	United States	Hap-6A-G	Hap-6B-2
390	AR 910	North America	CV-981	PI 636470	United States	Hap-6A-G	Hap-6B-2
391	Hatcher	North America	CV-971	PI 638512	United States	Hap-6A-G	Hap-6B-2
392	Hallam	North America	CV-983	PI 638790	United States	Hap-6A-G	Hap-6B-2
393	Choptank	North America	CV-976	PI 639724	United States	Hap-6A-G	Hap-6B-2
394	Juniper	North America	CV-1021	PI 639951	United States	Hap-6A-A	Hap-6B-1
395	UI Darwin	North America	CV-1022	PI 639953	United States	Hap-6A-G	Hap-6B-1
396	Paul	North America	CV-985	PI 640425	United States	Hap-6A-G	Hap-6B-2
397	Allegiance	North America	CV-993	PI 641952	United States	Hap-6A-G	Hap-6B-2
398	Cataldo	North America	CV-1033	PI 642361	United States	Hap-6A-A	Hap-6B-1
399	UI Winchester	North America	CV-1049	PI 642362	United States	Hap-6A-A	Hap-6B-1
400	Bess	North America	CV-1007	PI 642794	United States	Hap-6A-G	Hap-6B-1
401	Chesapeake	North America	CV-1011	PI 643935	United States	Hap-6A-G	Hap-6B-1
402	NE01643	North America	CV-1020	PI 647959	United States	Hap-6A-G	Hap-6B-2
403	Mace	North America	CV-1027	PI 651043	United States	Hap-6A-G	Hap-6B-1
404	Camelot	North America	CV-1036	PI 653832	United States	Hap-6A-G	Hap-6B-2
405	Willow Creek	North America	CV-1032	PI 655073	United States	Hap-6A-G	Hap-6B-2
406	Alson	North America			United States	Hap-6A-G	Hap-6B-2
407	Steel-ND	North America			United States	Hap-6A-G	Hap-6B-2
408	Faller	North America			United States	Hap-6A-G	Hap-6B-1
409	Grandin	North America			United States	Hap-6A-G	Hap-6B-2
410	Howard	North America			United States	Hap-6A-G	Hap-6B-2
411	Russ	North America			United States	Hap-6A-G	Hap-6B-1
412	Reeder	North America			United States	Hap-6A-G	Hap-6B-2
413	Glenn	North America			United States	Hap-6A-G	Hap-6B-2
414	Briggs	North America			United States	Hap-6A-G	Hap-6B-3
415	Granite	North America			United States	Hap-6A-G	Hap-6B-2
416	Kundson	North America			United States	Hap-6A-A	Hap-6B-1
417	Oxen	North America			United States	Hap-6A-G	Hap-6B-2
418	Parshall	North America			United States	Hap-6A-G	Hap-6B-2
419	Huron	North America	CV-175	CItr 3315	Canada	Hap-6A-G	Hap-6B-1
420	Preston	North America	CV-152	CItr 3328	Canada	Hap-6A-G	Hap-6B-2
421	Dawson	North America	CV-69	CItr 3342	Canada	Hap-6A-G	Hap-6B-2
422	Marquis	North America	CV-57	CItr 3641	Canada	Hap-6A-G	Hap-6B-2
423	Prelude	North America	CV-187	CItr 4323	Canada	Hap-6A-G	Hap-6B-1
424	Pioneer	North America	CV-154	CItr 4324	Canada	Hap-6A-G	Hap-6B-1
425	White Fife	North America	CV-24	CItr 4412	Canada	Hap-6A-G	Hap-6B-1
426	Stanley	North America	CV-104	CItr 4796	Canada	Hap-6A-G	Hap-6B-2
427	Kitchener	North America	CV-66	CItr 4800	Canada	Hap-6A-G	Hap-6B-2
428	Early Red Fife	North America	CV-63	CItr 4932	Canada	Hap-6A-G	Hap-6B-2
429	Ruby	North America	CV-65	CItr 6047	Canada	Hap-6A-G	Hap-6B-2
430	Red Bobs	North America	CV-56	CItr 6255	Canada	Hap-6A-G	Hap-6B-2
431	Kharkov MC22	North America	CV-428	CItr 6938	Canada	Hap-6A-G	Hap-6B-2
432	Supreme	North America	CV-257	CItr 8026	Canada	Hap-6A-G	Hap-6B-2
433	Reward	North America	CV-261	CItr 8182	Canada	Hap-6A-G	Hap-6B-2
434	Renfrew	North America	CV-284	CItr 8194	Canada	Hap-6A-G	Hap-6B-2
435	Axminster	North America	CV-289	CItr 8195	Canada	Hap-6A-G	Hap-6B-2
436	Montana King	North America	CV-291	CItr 8878	Canada	Hap-6A-G	Hap-6B-2
437	Coronation	North America	CV-326	CItr 11475	Canada	Hap-6A-G	Hap-6B-2
438	Renown	North America	CV-325	CItr 11635	Canada	Hap-6A-G	Hap-6B-2
439	Apex	North America	CV-320	CItr 11636	Canada	Hap-6A-A	Hap-6B-2
440	Regent	North America	CV-327	CItr 11869	Canada	Hap-6A-G	Hap-6B-2
441	Cascade	North America	CV-345	CItr 12376	Canada	Hap-6A-G	Hap-6B-2
442	Rescue	North America	CV-384	CItr 12435	Canada	Hap-6A-G	Hap-6B-2
443	Saunders	North America	CV-344	CItr 12567	Canada	Hap-6A-G	Hap-6B-2
444	Redman	North America	CV-424	CItr 12638	Canada	Hap-6A-G	Hap-6B-2
445	Chinook	North America	CV-398	CItr 13100	Canada	Hap-6A-G	Hap-6B-1
446	Kenhi	North America	CV-427	CItr 13220	Canada	Hap-6A-G	Hap-6B-1
447	Pembina	North America	CV-431	CItr 13268	Canada	Hap-6A-G	Hap-6B-1
448	Cypress	North America	CV-422	CItr 13332	Canada	Hap-6A-G	Hap-6B-1
449	Canthatch	North America	CV-440	CItr 13344	Canada	Hap-6A-G	Hap-6B-1
450	Lake	North America	CV-423	CItr 13345	Canada	Hap-6A-G	Hap-6B-2
451	Winalta	North America	CV-421	CItr 13413	Canada	Hap-6A-G	Hap-6B-1
452	Manitou	North America	CV-426	CItr 13670	Canada	Hap-6A-G	Hap-6B-1
453	Talbot	North America	CV-468	CItr 13775	Canada	Hap-6A-G	Hap-6B-1
454	Park	North America	CV-432	CItr 13781	Canada	Hap-6A-G	Hap-6B-2
455	Neepawa	North America	CV-474	CItr 14158	Canada	Hap-6A-G	Hap-6B-2
456	Sundance	North America	CV-634	CItr 15289	Canada	Hap-6A-G	Hap-6B-2
457	Canuck	North America	CV-700	CItr 15328	Canada	Hap-6A-G	Hap-6B-2
458	Sinton	North America	CV-641	CItr 17421	Canada	Hap-6A-G	Hap-6B-1
459	Norstar	North America	CV-626	CItr 17735	Canada	Hap-6A-G	Hap-6B-2
460	Leader	North America	CV-663	PI 496259	Canada	Hap-6A-G	Hap-6B-2
461	Lancer	North America	CV-720	PI 508271	Canada	Hap-6A-G	Hap-6B-2
462	Laura	North America	CV-737	PI 518648	Canada	Hap-6A-G	Hap-6B-2
463	SWS-52	North America	CV-755	PI 537307	Canada	Hap-6A-G	Hap-6B-2
464	AC Reed	North America	CV-786	PI 560334	Canada	Hap-6A-A	Hap-6B-1
465	AC Taber	North America	CV-790	PI 566823	Canada	Hap-6A-G	Hap-6B-1
466	AC Michael	North America	CV-809	PI 583978	Canada	Hap-6A-G	Hap-6B-2
467	AC Barrie	North America	CV-830	PI 593658	Canada	Hap-6A-G	Hap-6B-2
468	AC Karma	North America	CV-831	PI 593659	Canada	Hap-6A-A	Hap-6B-1
469	AC Nanda	North America	CV-875	PI 604603	Canada	Hap-6A-A	Hap-6B-1
470	AC Phil	North America	CV-876	PI 604604	Canada	Hap-6A-A	Hap-6B-1
471	AC Andrew	North America	CV-936	PI 632907	Canada	Hap-6A-A	Hap-6B-1
472	Crusades	Austrilia	HLA-S120		Austrilia	Hap-6A-G	Hap-6B-1
473	Lincolia	Austrilia	HLA-S121		Austrilia	Hap-6A-G	Hap-6B-1
474	Dakota	Austrilia	HLA-S122		Austrilia	Hap-6A-G	Hap-6B-1
475	Bowerbird	Austrilia	HLA-S124		Austrilia	Hap-6A-G	Hap-6B-1
476	Baxter	Austrilia	HLA-S126		Austrilia	Hap-6A-G	Hap-6B-1
477	Wylah	Austrilia	HLA-S128		Austrilia	Hap-6A-G	Hap-6B-2
478	Wilgoyne	Austrilia	HLA-S130		Austrilia	Hap-6A-A	Hap-6B-2
479	Westonia	Austrilia	HLA-S133		Austrilia	Hap-6A-A	Hap-6B-1
480	Ventura	Austrilia	HLA-S134		Austrilia	Hap-6A-G	Hap-6B-1
481	Tasman	Austrilia	HLA-S135		Austrilia	Hap-6A-A	Hap-6B-1
482	Tailorbird	Austrilia	HLA-S136		Austrilia	Hap-6A-G	Hap-6B-1
483	Sunyale	Austrilia	HLA-S138		Austrilia	Hap-6A-A	Hap-6B-2
484	Sunsoft 98	Austrilia	HLA-S140		Austrilia	Hap-6A-G	Hap-6B-2
485	Sunlin	Austrilia	HLA-S142		Austrilia	Hap-6A-G	Hap-6B-1
486	Sunfield	Austrilia	HLA-S144		Austrilia	Hap-6A-G	Hap-6B-1
487	Suneco	Austrilia	HLA-S147		Austrilia	Hap-6A-A	Hap-6B-2
488	Sunbri	Austrilia	HLA-S149		Austrilia	Hap-6A-G	Hap-6B-1
489	Ruby	Austrilia	HLA-S150		Austrilia	Hap-6A-G	Hap-6B-2
490	Sapphire	Austrilia	HLA-S152		Austrilia	Hap-6A-G	Hap-6B-2
491	Petrie	Austrilia	HLA-S153		Austrilia	Hap-6A-G	Hap-6B-2
492	Rubric	Austrilia	HLA-S154		Austrilia	Hap-6A-A	Hap-6B-1
493	Roselia	Austrilia	HLA-S155		Austrilia	Hap-6A-A	Hap-6B-2
494	Perenjori	Austrilia	HLA-S156		Austrilia	Hap-6A-G	Hap-6B-1
495	Mitre	Austrilia	HLA-S158		Austrilia	Hap-6A-G	Hap-6B-1
496	Lorikeet	Austrilia	HLA-S160		Austrilia	Hap-6A-A	Hap-6B-2
497	Leichhardt	Austrilia	HLA-S161		Austrilia	Hap-6A-G	Hap-6B-1
498	Lang	Austrilia	HLA-S162		Austrilia	Hap-6A-A	Hap-6B-2
499	Kukri	Austrilia	HLA-S163		Austrilia	Hap-6A-G	Hap-6B-1
500	Krichauff	Austrilia	HLA-S164		Austrilia	Hap-6A-G	Hap-6B-1
501	Kennedy	Austrilia	HLA-S166		Austrilia	Hap-6A-G	Hap-6B-1
502	Janz	Austrilia	HLA-S168		Austrilia	Hap-6A-A	Hap-6B-2
503	Giles	Austrilia	HLA-S169		Austrilia	Hap-6A-A	Hap-6B-1
504	Prame	Austrilia	HLA-S171		Austrilia	Hap-6A-G	Hap-6B-1
505	Ega Gregory	Austrilia	HLA-S177		Austrilia	Hap-6A-G	Hap-6B-2
506	Ega Binnie Rock	Austrilia	HLA-S178		Austrilia	Hap-6A-G	Hap-6B-2
507	Drysdale	Austrilia	HLA-S179		Austrilia	Hap-6A-G	Hap-6B-1
508	Diamondbird	Austrilia	HLA-S180		Austrilia	Hap-6A-G	Hap-6B-1
509	Cunningham	Austrilia	HLA-S182		Austrilia	Hap-6A-A	Hap-6B-2
510	Cunderdin	Austrilia	HLA-S183		Austrilia	Hap-6A-G	Hap-6B-1
511	Cook	Austrilia	HLA-S184		Austrilia	Hap-6A-A	Hap-6B-2
512	Chara	Austrilia	HLA-S186		Austrilia	Hap-6A-A	Hap-6B-2
513	Casades	Austrilia	HLA-S187		Austrilia	Hap-6A-G	Hap-6B-1
514	Carnamah	Austrilia	HLA-S188		Austrilia	Hap-6A-G	Hap-6B-2
515	Carinya	Austrilia	HLA-S189		Austrilia	Hap-6A-A	Hap-6B-2
516	Camm	Austrilia	HLA-S190		Austrilia	Hap-6A-G	Hap-6B-1
517	Calingiri	Austrilia	HLA-S191		Austrilia	Hap-6A-G	Hap-6B-1
518	Cadoux	Austrilia	HLA-S192		Austrilia	Hap-6A-G	Hap-6B-1
519	Barks	Austrilia	HLA-S194		Austrilia	Hap-6A-G	Hap-6B-2
520	Arrino	Austrilia	HLA-S195		Austrilia	Hap-6A-A	Hap-6B-1
521	Annuello	Austrilia	HLA-S196		Austrilia	Hap-6A-G	Hap-6B-2
522	Amery	Austrilia	HLA-S197		Austrilia	Hap-6A-G	Hap-6B-2
523	L21	Russia	Zhongpin2453		Russia	Hap-6A-G	Hap-6B-2
524	L28	Russia	Zhongpin2455		Russia	Hap-6A-A	Hap-6B-2
525	Ф2а	Russia	Zhongpin2460		Russia	Hap-6A-G	Hap-6B-2
526	Ф3а	Russia	Zhongpin2461		Russia	Hap-6A-G	Hap-6B-3
527	G7	Russia	Zhongpin2466		Russia	Hap-6A-A	Hap-6B-3
528	G14	Russia	Zhongpin2468		Russia	Hap-6A-A	Hap-6B-3
529	B55	Russia	Zhongpin2486		Russia	Hap-6A-G	Hap-6B-1
530	D35	Russia	Zhongpin2491		Russia	Hap-6A-A	Hap-6B-4
531	Ак-Урук	Russia	Zhongpin2591		Russia	Hap-6A-G	Hap-6B-2
532	Чуuонuозюахоп	Russia	Zhongpin2602		Russia	Hap-6A-G	Hap-6B-3
533	Zунюudахапuаu	Russia	Zhongpin2603		Russia	Hap-6A-G	Hap-6B-3
534	Lvrin 37	Russia	Zhongpin2642		Russia	Hap-6A-A	Hap-6B-1
535	Vilmorin 30	Russia	Zhongpin2647		Russia	Hap-6A-A	Hap-6B-2
536	Волгоградская	Russia	Zhongpin2661		Russia	Hap-6A-G	Hap-6B-2
537	Bencubbin/s	Russia	Zhongpin2681		Russia	Hap-6A-G	Hap-6B-1
538	Copt-2	Russia	Zhongpin2683		Russia	Hap-6A-G	Hap-6B-2
539	Зерноградкая	Russia	Zhongpin2684		Russia	Hap-6A-G	Hap-6B-2
540	Зимородок	Russia	Zhongpin2687		Russia	Hap-6A-G	Hap-6B-2
541	Багра	Russia	Zhongpin2694		Russia	Hap-6A-G	Hap-6B-2
542	Багра	Russia	Zhongpin2695		Russia	Hap-6A-G	Hap-6B-1
543	Казанская 84	Russia	Zhongpin2696		Russia	Hap-6A-G	Hap-6B-3
544	Сая 95009	Russia	Zhongpin2724		Russia	Hap-6A-G	Hap-6B-1
545	Danchi Кomugi	Russia	Zhongpin2734		Russia	Hap-6A-G	Hap-6B-1
546	Gabo	Russia	Zhongpin2757		Russia	Hap-6A-A	Hap-6B-1
547	Gabo-2	Russia	Zhongpin2758		Russia	Hap-6A-A	Hap-6B-1
548	Gabo-3	Russia	Zhongpin2759		Russia	Hap-6A-G	Hap-6B-1
549	Ellysee/s	Russia	Zhongpin2771		Russia	Hap-6A-G	Hap-6B-2
550	Эритроспермум 7291	Russia	Zhongpin2782		Russia	Hap-6A-G	Hap-6B-2
551	Тарасовская 61	Russia	Zhongpin2785		Russia	Hap-6A-G	Hap-6B-2
552	Куйбышевка	Russia	Zhongpin2787		Russia	Hap-6A-G	Hap-6B-2
553	Черноземка 153	Russia	Zhongpin2788		Russia	Hap-6A-G	Hap-6B-1
554	Югтина	Russia	Zhongpin2789		Russia	Hap-6A-G	Hap-6B-2
555	A33	Russia	Zhongpin2795		Russia	Hap-6A-G	Hap-6B-1
556	Багра-9	Russia	Zhongpin2805		Russia	Hap-6A-G	Hap-6B-1
557	Copt-1	Russia	Zhongpin2812		Russia	Hap-6A-G	Hap-6B-2
558	Erytrospermum 81	Russia	Zhongpin2821		Russia	Hap-6A-A	Hap-6B-1
559	Безостая 2	Russia	Zhongpin2834		Russia	Hap-6A-G	Hap-6B-2
560	Top/s	Russia	Zhongpin2862		Russia	Hap-6A-G	Hap-6B-2
561	Wim	Russia	Zhongpin2869		Russia	Hap-6A-G	Hap-6B-1
562	Danchi Komugi/t	Russia	Zhongpin2870		Russia	Hap-6A-G	Hap-6B-3
563	Лютесценс 329	Russia	Zhongpin2871		Russia	Hap-6A-G	Hap-6B-3
564	Landrace	Russia	Zhongpin2877		Russia	Hap-6A-G	Hap-6B-1
565	Landrace	Russia	Zhongpin2878		Russia	Hap-6A-G	Hap-6B-2
566	Bencubbin/wt	Russia	Zhongpin2880		Russia	Hap-6A-G	Hap-6B-1
567	Gabo	Russia	Zhongpin2883		Russia	Hap-6A-A	Hap-6B-1
568	Донская юбилейная	Russia	Zhongpin2888		Russia	Hap-6A-G	Hap-6B-1
569	Сибирская Нива	Russia	Zhongpin2889		Russia	Hap-6A-G	Hap-6B-2
570	Даха	Russia	Zhongpin2892		Russia	Hap-6A-A	Hap-6B-1
571	Бугдай	Russia	Zhongpin2901		Russia	Hap-6A-G	Hap-6B-2
572	Банаткя	Russia	Zhongpin2918		Russia	Hap-6A-A	Hap-6B-3
573	Gaba-1	Russia	Zhongpin2930		Russia	Hap-6A-G	Hap-6B-1
574	Крымская.обл.	Russia	Zhongpin2935		Russia	Hap-6A-A	Hap-6B-1
575	Сандомирка	Russia	Zhongpin2938		Russia	Hap-6A-G	Hap-6B-2
576	Lvrin 36	Russia	Zhongpin2971		Russia	Hap-6A-G	Hap-6B-1
577	Vilmorin 30	Russia	Zhongpin2973		Russia	Hap-6A-G	Hap-6B-1
578	Волгоградская 84	Russia	Zhongpin2975		Russia	Hap-6A-G	Hap-6B-2
579	Kраснодарская 39	Russia	Zhongpin2984		Russia	Hap-6A-G	Hap-6B-1
580	Мироновская 28	Russia	Zhongpin3003		Russia	Hap-6A-G	Hap-6B-2
581	Сандомирка	Russia	Zhongpin3004		Russia	Hap-6A-G	Hap-6B-3
582	A06/w	Russia	Zhongpin3012		Russia	Hap-6A-A	Hap-6B-2
583	Анвхой11/s	Russia	Zhongpin3023		Russia	Hap-6A-A	Hap-6B-2
584	Local	Russia		PS-233	Russia	Hap-6A-G	Hap-6B-2
585	Local	Russia		PS-234	Russia	Hap-6A-A	Hap-6B-1
586	Kavkaz	Russia		PS-241	Russia	Hap-6A-G	Hap-6B-2
587	Ablaca	Russia		PS-242	Russia	Hap-6A-G	Hap-6B-2
588	Wheaton	Russia		PS-244	Russia	Hap-6A-G	Hap-6B-2
589	Прпобокая	Russia		PS-253	Russia	Hap-6A-G	Hap-6B-2
590	Cabezorro Ⅲ	Russia		PS-301	Russia	Hap-6A-A	Hap-6B-2
591	Liviongston	Russia		PS-404	Russia	Hap-6A-G	Hap-6B-1
592	E68	Russia		PS-426	Russia	Hap-6A-G	Hap-6B-3
593	S5	Russia		PS-461	Russia	Hap-6A-A	Hap-6B-3
594	H3(а)1	Russia		PS-465	Russia	Hap-6A-G	Hap-6B-3
595	Саратовская 51	Russia		PS-594	Russia	Hap-6A-G	Hap-6B-3
596	Боливиа	Russia		PS-634	Russia	Hap-6A-A	Hap-6B-1
597	Бурятская	Russia		PS-637	Russia	Hap-6A-A	Hap-6B-1
598	Erythrospermum 59/r	Russia		PS-648	Russia	Hap-6A-G	Hap-6B-2
599	Norm	Russia		PS-657	Russia	Hap-6A-G	Hap-6B-1
600	Yuriya 79	Russia		PS-658	Russia	Hap-6A-G	Hap-6B-1
601	Red River	Russia		PS-772	Russia	Hap-6A-A	Hap-6B-1
602	Ablaca-3	Russia		PS-788	Russia	Hap-6A-G	Hap-6B-2
603	Wheaton-1	Russia		PS-789	Russia	Hap-6A-G	Hap-6B-1
604	Yuriya 80	Russia		PS-801	Russia	Hap-6A-G	Hap-6B-1
605	Fortuna/t	Russia		PS-969	Russia	Hap-6A-A	Hap-6B-2
606	YAQUI 48	Mexico	6455	119	Mexico	Hap-6A-G	Hap-6B-2
607	LERMA 50	Mexico	3011	575	Mexico	Hap-6A-A	Hap-6B-2
608	GABO 54	Mexico	6585	369	Mexico	Hap-6A-A	Hap-6B-1
609	PENJAMO T 62	Mexico	6665	356	Mexico	Hap-6A-G	Hap-6B-1
610	PITIC S62	Mexico	6674	381	Mexico	Hap-6A-A	Hap-6B-1
611	NADADORES M 63	Mexico	6879	2567	Mexico	Hap-6A-G	Hap-6B-1
612	LERMA ROJO 64	Mexico	6846	589	Mexico	Hap-6A-G	Hap-6B-2
613	SONORA 64	Mexico	6681	398	Mexico	Hap-6A-G	Hap-6B-1
614	INIA F 66	Mexico	7124	596	Mexico	Hap-6A-G	Hap-6B-2
615	SIETE CERROS T66	Mexico	6831	775	Mexico	Hap-6A-G	Hap-6B-1
616	SONALIKA	Mexico	6977	6387	Mexico	Hap-6A-G	Hap-6B-2
617	YECORA F 70	Mexico	6980	2158	Mexico	Hap-6A-G	Hap-6B-1
618	MARCOS JUAREZ INTA	Mexico	6861	12289	Mexico	Hap-6A-G	Hap-6B-1
619	ANZA	Mexico	6733	11088	Mexico	Hap-6A-A	Hap-6B-2
620	JUPATECO F 73	Mexico	7538	12689	Mexico	Hap-6A-G	Hap-6B-1
621	NACOZARI F 76	Mexico	7401	3881	Mexico	Hap-6A-A	Hap-6B-1
622	PAVON F 76	Mexico	7624	2465	Mexico	Hap-6A-G	Hap-6B-1
623	CIANO T 79	Mexico	7027	4248	Mexico	Hap-6A-A	Hap-6B-1
624	SERI M 82	Mexico	7691	3895	Mexico	Hap-6A-G	Hap-6B-2
625	PUNJAB 85	Mexico	7799	16263	Mexico	Hap-6A-G	Hap-6B-2
626	DON ERNESTO INTA	Mexico	7414	22661	Mexico	Hap-6A-A	Hap-6B-1
627	BACANORA T 88	Mexico	7896	16122	Mexico	Hap-6A-G	Hap-6B-2
628	CUMPAS T 88	Mexico	7739	19630	Mexico	Hap-6A-A	Hap-6B-2
629	NESSER	Mexico	24762	684967	Mexico	Hap-6A-A	Hap-6B-2
630	BAVIACORA M 92	Mexico	8626	447647	Mexico	Hap-6A-G	Hap-6B-2
631	SUPER KAUZ	Mexico	304373	3827748	Mexico	Hap-6A-G	Hap-6B-2
632	MISR 1	Mexico	414815	4902859	Mexico	Hap-6A-G	Hap-6B-2
633	EMBRAPA 16	Mexico	373305	4960650	Mexico	Hap-6A-G	Hap-6B-2
634	KINGBIRD #1	Mexico	393365	4799764	Mexico	Hap-6A-G	Hap-6B-1
635	THELIN#2/TUKURU	Mexico	459320	5390826	Mexico	Hap-6A-G	Hap-6B-2
636	BABAX/LR42	Mexico	448396	5398643	Mexico	Hap-6A-G	Hap-6B-2
637	ND643/2*WBLL1	Mexico	476912	5535274	Mexico	Hap-6A-G	Hap-6B-2
638	ND643/2*WBLL1	Mexico	476923	5535357	Mexico	Hap-6A-G	Hap-6B-2
639	DANPHE #1	Mexico	476926	5535410	Mexico	Hap-6A-G	Hap-6B-1
640	PICAFLOR #1	Mexico	459354	5390631	Mexico	Hap-6A-G	Hap-6B-2
641	YANAC/3/PARULA	Mexico	428593	5343322	Mexico	Hap-6A-G	Hap-6B-2
642	SHANGHAI#7	Mexico	488149	5793549	Mexico	Hap-6A-G	Hap-6B-2
643	QUAIU	Mexico	448392	5793757	Mexico	Hap-6A-G	Hap-6B-2
644	PARULA/2 PASTOR	Mexico	492642	5794455	Mexico	Hap-6A-G	Hap-6B-2
645	NELOKI	Mexico	492644	5794465	Mexico	Hap-6A-G	Hap-6B-2
646	HUW234+LR34/PRINIA	Mexico	492651	5794494	Mexico	Hap-6A-G	Hap-6B-1
647	WHEATEAR/SOKOLL	Mexico	487192	5794687	Mexico	Hap-6A-A	Hap-6B-2
648	FRET2*2/4/SONOITA F	Mexico	509458	5995469	Mexico	Hap-6A-G	Hap-6B-1
649	PBW343*2/KUKUNA	Mexico	510273	5994312	Mexico	Hap-6A-G	Hap-6B-2
650	WEEBILL1*2/BRAM	Mexico	520170	6177020	Mexico	Hap-6A-G	Hap-6B-2
651	ALTAR 84/AE.SQUARROSA	Mexico	520259	6174896	Mexico	Hap-6A-G	Hap-6B-2
652	UP2338*2/4/SONOITA	Mexico	516615	6176174	Mexico	Hap-6A-G	Hap-6B-1
653	PARUS/FRANCOLIN #1	Mexico	520079	6177851	Mexico	Hap-6A-G	Hap-6B-2
654	PFAU/SERI.1B//AMADINA	Mexico	520091	6178973	Mexico	Hap-6A-G	Hap-6B-1
655	NACOZARI F 76	Mexico	520792	6175076	Mexico	Hap-6A-G	Hap-6B-2
656	NACOZARI F 76	Mexico	520792	6175063	Mexico	Hap-6A-G	Hap-6B-2
657	ALTAR 84/AE.SQUARROSA	Mexico	520809	6175135	Mexico	Hap-6A-G	Hap-6B-2
658	PBW343	Mexico	8890	2430154	Mexico	Hap-6A-G	Hap-6B-1
659	AMADEUS	Europe			Austria	Hap-6A-G	Hap-6B-1
660	BRILLANT	Europe			Austria	Hap-6A-G	Hap-6B-1
661	CHRISTIAN	Europe			Austria	Hap-6A-G	Hap-6B-2
662	DUCK	Europe			Austria	Hap-6A-G	Hap-6B-1
663	ERLA KOLBEN	Europe			Austria	Hap-6A-G	Hap-6B-1
664	FERDINAND	Europe			Austria	Hap-6A-G	Hap-6B-1
665	HARRACH6111	Europe			Austria	Hap-6A-A	Hap-6B-1
666	HARRACH-6112	Europe			Austria	Hap-6A-G	Hap-6B-1
667	LENTIA	Europe			Austria	Hap-6A-G	Hap-6B-2
668	MULTIBRAUN	Europe			Austria	Hap-6A-G	Hap-6B-2
669	NEUHOF 1	Europe			Austria	Hap-6A-G	Hap-6B-1
670	OENUS	Europe			Austria	Hap-6A-G	Hap-6B-1
671	PRIMUS	Europe			Austria	Hap-6A-G	Hap-6B-2
672	PROBSTDORFER ACCORD	Europe			Austria	Hap-6A-G	Hap-6B-1
673	PROBSTDORFER MARTIN	Europe			Austria	Hap-6A-G	Hap-6B-1
674	PROBSTDORFER PERLO	Europe			Austria	Hap-6A-G	Hap-6B-1
675	PROBSTDORFER POKAL	Europe			Austria	Hap-6A-A	Hap-6B-1
676	PROTECTOR	Europe			Austria	Hap-6A-G	Hap-6B-2
677	RINNER WINTERWEISEN	Europe			Austria	Hap-6A-G	Hap-6B-1
678	STABIL	Europe			Austria	Hap-6A-G	Hap-6B-1
679	SVENNO GRANNEN	Europe			Austria	Hap-6A-G	Hap-6B-2
680	VERBESSERTER-STJOHANNER	Europe			Austria	Hap-6A-G	Hap-6B-2
681	AROSO	Europe			Belgium	Hap-6A-A	Hap-6B-2
682	CAMA	Europe			Belgium	Hap-6A-G	Hap-6B-1
683	CELESTA	Europe			Belgium	Hap-6A-G	Hap-6B-1
684	CORA	Europe			Belgium	Hap-6A-G	Hap-6B-1
685	GABY	Europe			Belgium	Hap-6A-G	Hap-6B-1
686	HYBRIDE DU CENTENAIRE	Europe			Belgium	Hap-6A-G	Hap-6B-1
687	JASON	Europe			Belgium	Hap-6A-G	Hap-6B-1
688	JUFY I	Europe			Belgium	Hap-6A-G	Hap-6B-1
689	LEDA	Europe			Belgium	Hap-6A-G	Hap-6B-1
690	MARCO	Europe			Belgium	Hap-6A-G	Hap-6B-1
691	MARYSA	Europe			Belgium	Hap-6A-G	Hap-6B-1
692	MINA	Europe			Belgium	Hap-6A-G	Hap-6B-1
693	Odeon	Europe			Belgium	Hap-6A-G	Hap-6B-1
694	PANTER	Europe			Belgium	Hap-6A-A	Hap-6B-1
695	PHOEBUS	Europe			Belgium	Hap-6A-G	Hap-6B-1
696	PONY	Europe			Belgium	Hap-6A-G	Hap-6B-2
697	PRIMA	Europe			Belgium	Hap-6A-A	Hap-6B-1
698	PROFESSEUR DELOS	Europe			Belgium	Hap-6A-G	Hap-6B-1
699	RENVAL	Europe			Belgium	Hap-6A-G	Hap-6B-2
700	RUSTIQUE	Europe			Belgium	Hap-6A-G	Hap-6B-2
701	STELLA	Europe			Belgium	Hap-6A-G	Hap-6B-1
702	TRESOR_DE_GEMBLOUX	Europe			Belgium	Hap-6A-G	Hap-6B-2
703	BULGARIA301	Europe			Bulgaria	Hap-6A-G	Hap-6B-2
704	CARODEJKA'S'-	Europe			Bulgaria	Hap-6A-G	Hap-6B-2
705	COLOMBO	Europe			Bulgaria	Hap-6A-G	Hap-6B-1
706	GUSSENKA	Europe			Bulgaria	Hap-6A-G	Hap-6B-1
707	HEBROS	Europe			Bulgaria	Hap-6A-A	Hap-6B-2
708	IANTER	Europe			Bulgaria	Hap-6A-G	Hap-6B-2
709	IASEN	Europe			Bulgaria	Hap-6A-A	Hap-6B-2
710	KS414	Europe			Bulgaria	Hap-6A-G	Hap-6B-1
711	OAZIS	Europe			Bulgaria	Hap-6A-A	Hap-6B-1
712	PERLA 1	Europe			Bulgaria	Hap-6A-A	Hap-6B-1
713	PLISKA	Europe			Bulgaria	Hap-6A-A	Hap-6B-1
714	PLISKA	Europe			Bulgaria	Hap-6A-A	Hap-6B-1
715	PLOUDIN 1015	Europe			Bulgaria	Hap-6A-A	Hap-6B-2
716	PRIASPA	Europe			Bulgaria	Hap-6A-G	Hap-6B-2
717	RUSALKA	Europe			Bulgaria	Hap-6A-G	Hap-6B-1
718	SADOVO8	Europe			Bulgaria	Hap-6A-G	Hap-6B-1
719	SKITIA	Europe			Bulgaria	Hap-6A-A	Hap-6B-2
720	SLAVYANKA	Europe			Bulgaria	Hap-6A-A	Hap-6B-1
721	STEPNO	Europe			Bulgaria	Hap-6A-G	Hap-6B-1
722	TRAJANA	Europe			Bulgaria	Hap-6A-G	Hap-6B-2
723	UBILEI	Europe			Bulgaria	Hap-6A-A	Hap-6B-2
724	YANA	Europe			Bulgaria	Hap-6A-G	Hap-6B-1
725	ARDUS	Europe			Switzerland	Hap-6A-G	Hap-6B-1
726	ARINA	Europe			Switzerland	Hap-6A-G	Hap-6B-2
727	BERNINA	Europe			Switzerland	Hap-6A-G	Hap-6B-1
728	BESSO	Europe			Switzerland	Hap-6A-A	Hap-6B-1
729	Bretonnieres	Europe			Switzerland	Hap-6A-G	Hap-6B-1
730	DADORA	Europe			Switzerland	Hap-6A-G	Hap-6B-1
731	EIGER	Europe			Switzerland	Hap-6A-G	Hap-6B-2
732	FERMO	Europe			Switzerland	Hap-6A-G	Hap-6B-2
733	GRANAT	Europe			Switzerland	Hap-6A-G	Hap-6B-2
734	JUNZI	Europe			Switzerland	Hap-6A-G	Hap-6B-2
735	LITA	Europe			Switzerland	Hap-6A-G	Hap-6B-1
736	Lona	Europe			Switzerland	Hap-6A-A	Hap-6B-1
737	MONT-CALME	Europe			Switzerland	Hap-6A-G	Hap-6B-2
738	PAILLY	Europe			Switzerland	Hap-6A-G	Hap-6B-1
739	PROBELLE	Europe			Switzerland	Hap-6A-G	Hap-6B-1
740	Rouge de la Venoge	Europe			Switzerland	Hap-6A-G	Hap-6B-1
741	ROUGE DE SORAT	Europe			Switzerland	Hap-6A-G	Hap-6B-1
742	ROUGE DE VAUMARCUS	Europe			Switzerland	Hap-6A-G	Hap-6B-1
743	VUITEBOEUF	Europe			Switzerland	Hap-6A-G	Hap-6B-2
744	Wagenburger	Europe			Switzerland	Hap-6A-G	Hap-6B-2
745	ZENTA	Europe			Switzerland	Hap-6A-G	Hap-6B-1
746	ASTA	Europe			Czechoslovakia	Hap-6A-G	Hap-6B-2
747	Blava	Europe			Czechoslovakia	Hap-6A-G	Hap-6B-2
748	BREA	Europe			Czechoslovakia	Hap-6A-G	Hap-6B-2
749	BRUTA	Europe			Czechoslovakia	Hap-6A-G	Hap-6B-2
750	DOBROVICKA	Europe			Czechoslovakia	Hap-6A-G	Hap-6B-1
751	HODONINSKA_OSINATKA	Europe			Czechoslovakia	Hap-6A-G	Hap-6B-1
752	KASTICKA OSINATKA	Europe			Czechoslovakia	Hap-6A-G	Hap-6B-1
753	Lada	Europe			Czechoslovakia	Hap-6A-G	Hap-6B-1
754	Linda	Europe			Czechoslovakia	Hap-6A-G	Hap-6B-2
755	Livia	Europe			Czechoslovakia	Hap-6A-G	Hap-6B-1
756	Maja	Europe			Czechoslovakia	Hap-6A-G	Hap-6B-2
757	Oska	Europe			Czechoslovakia	Hap-6A-G	Hap-6B-1
758	Pavlina	Europe			Czechoslovakia	Hap-6A-G	Hap-6B-1
759	Regina	Europe			Czechoslovakia	Hap-6A-G	Hap-6B-2
760	Saxana	Europe			Czechoslovakia	Hap-6A-G	Hap-6B-1
761	Senta	Europe			Czechoslovakia	Hap-6A-G	Hap-6B-1
762	SLOVENSKA INTENSIVNA	Europe			Czechoslovakia	Hap-6A-G	Hap-6B-2
763	Viginta	Europe			Czechoslovakia	Hap-6A-G	Hap-6B-2
764	Vlasta	Europe			Czechoslovakia	Hap-6A-G	Hap-6B-1
765	ZDAR	Europe			Czechoslovakia	Hap-6A-G	Hap-6B-1
766	ZIDLOCHOVICKA OSINATKA	Europe			Czechoslovakia	Hap-6A-G	Hap-6B-2
767	Zora	Europe			Czechoslovakia	Hap-6A-G	Hap-6B-1
768	Almus	Europe			Deutschland	Hap-6A-G	Hap-6B-1
769	CARDOS	Europe			Deutschland	Hap-6A-G	Hap-6B-2
770	CARIMULTI	Europe			Deutschland	Hap-6A-G	Hap-6B-1
771	CARPO	Europe			Deutschland	Hap-6A-G	Hap-6B-2
772	Combi	Europe			Deutschland	Hap-6A-G	Hap-6B-2
773	CRiEWENER	Europe			Deutschland	Hap-6A-G	Hap-6B-1
774	Fortschritt	Europe			Deutschland	Hap-6A-G	Hap-6B-1
775	GARANT	Europe			Deutschland	Hap-6A-G	Hap-6B-1
776	Heines Kolben	Europe			Deutschland	Hap-6A-G	Hap-6B-1
777	Ibis	Europe			Deutschland	Hap-6A-G	Hap-6B-2
778	KOLIBRI	Europe			Deutschland	Hap-6A-G	Hap-6B-1
779	Mikon	Europe			Deutschland	Hap-6A-G	Hap-6B-2
780	MIRAS	Europe			Deutschland	Hap-6A-G	Hap-6B-1
781	Ordeal	Europe			Deutschland	Hap-6A-G	Hap-6B-1
782	PROBAT	Europe			Deutschland	Hap-6A-G	Hap-6B-2
783	RECORD	Europe			Deutschland	Hap-6A-G	Hap-6B-2
784	Riebesel 47-51	Europe			Deutschland	Hap-6A-G	Hap-6B-1
785	SIEGERLANDER	Europe			Deutschland	Hap-6A-G	Hap-6B-1
786	Taras	Europe			Deutschland	Hap-6A-G	Hap-6B-2
787	Trane	Europe			Deutschland	Hap-6A-G	Hap-6B-1
788	TREND	Europe			Deutschland	Hap-6A-G	Hap-6B-1
789	ARAGON 03	Europe			Spain	Hap-6A-G	Hap-6B-1
790	ARGANDA	Europe			Spain	Hap-6A-G	Hap-6B-2
791	AZULON	Europe			Spain	Hap-6A-G	Hap-6B-1
792	BIVONA	Europe			Spain	Hap-6A-G	Hap-6B-1
793	CABEZON DE GONI	Europe			Spain	Hap-6A-G	Hap-6B-1
794	CABEZON_DE_VALDEGONI	Europe			Spain	Hap-6A-G	Hap-6B-1
795	CAMPEADOR	Europe			Spain	Hap-6A-G	Hap-6B-1
796	CANALEJA 46	Europe			Spain	Hap-6A-G	Hap-6B-2
797	Candeal	Europe			Spain	Hap-6A-A	Hap-6B-2
798	CARRION-PIRON	Europe			Spain	Hap-6A-G	Hap-6B-2
799	CATALAN-COMPACTO	Europe			Spain	Hap-6A-G	Hap-6B-1
800	COMPADRE	Europe			Spain	Hap-6A-A	Hap-6B-1
801	JEJA DE VALENCIA	Europe			Spain	Hap-6A-G	Hap-6B-2
802	MAIORCA	Europe			Spain	Hap-6A-G	Hap-6B-1
803	MONTEJUICK	Europe			Spain	Hap-6A-G	Hap-6B-1
804	PANE 14	Europe			Spain	Hap-6A-G	Hap-6B-1
805	PANE10	Europe			Spain	Hap-6A-G	Hap-6B-1
806	PANE-247	Europe			Spain	Hap-6A-A	Hap-6B-2
807	TREMESINO MONTEROSA	Europe			Spain	Hap-6A-A	Hap-6B-2
808	TREMESINO XINZO DE LIMIA	Europe			Spain	Hap-6A-G	Hap-6B-2
809	VILLAVERDE DE TRUCIOS	Europe			Spain	Hap-6A-G	Hap-6B-1
810	XEXA DEL VALL	Europe			Spain	Hap-6A-G	Hap-6B-2
811	AN048-19	Europe			Finland	Hap-6A-G	Hap-6B-2
812	ANTTI	Europe			Finland	Hap-6A-G	Hap-6B-2
813	APU	Europe			Finland	Hap-6A-G	Hap-6B-2
814	JO3021	Europe			Finland	Hap-6A-G	Hap-6B-2
815	JOUKO	Europe			Finland	Hap-6A-G	Hap-6B-2
816	JUVA	Europe			Finland	Hap-6A-G	Hap-6B-1
817	KIMMO	Europe			Finland	Hap-6A-G	Hap-6B-1
818	NISU	Europe			Finland	Hap-6A-G	Hap-6B-1
819	Olympia	Europe			Finland	Hap-6A-G	Hap-6B-2
820	SOPU 7	Europe			Finland	Hap-6A-G	Hap-6B-2
821	Tammi	Europe			Finland	Hap-6A-G	Hap-6B-2
822	ALIGRE	Europe			France	Hap-6A-G	Hap-6B-1
823	ALLIES	Europe			France	Hap-6A-G	Hap-6B-1
824	ARPEGE	Europe			France	Hap-6A-G	Hap-6B-1
825	AZTEC	Europe			France	Hap-6A-G	Hap-6B-1
826	BLE DES DOMES	Europe			France	Hap-6A-G	Hap-6B-2
827	CAPITOLE	Europe			France	Hap-6A-G	Hap-6B-1
828	CHAMPLEIN	Europe			France	Hap-6A-G	Hap-6B-1
829	ELITE LEPEUPLE	Europe			France	Hap-6A-G	Hap-6B-1
830	ETOILE DE_CHOISY	Europe			France	Hap-6A-G	Hap-6B-1
831	EUREKA	Europe			France	Hap-6A-G	Hap-6B-1
832	FLORENCE_AURORE	Europe			France	Hap-6A-G	Hap-6B-1
833	GOYA	Europe			France	Hap-6A-G	Hap-6B-2
834	HYBRIDE_DE_BERSEE	Europe			France	Hap-6A-G	Hap-6B-1
835	HYBRIDE_DE_LA_PAIX	Europe			France	Hap-6A-G	Hap-6B-1
836	HYBRIDE_DU_TRESOR	Europe			France	Hap-6A-G	Hap-6B-1
837	ISENGRAIN	Europe			France	Hap-6A-G	Hap-6B-1
838	JAPHET	Europe			France	Hap-6A-G	Hap-6B-1
839	MAGALI BLONDEAU	Europe			France	Hap-6A-G	Hap-6B-2
840	MARNE DESPREZ	Europe			France	Hap-6A-G	Hap-6B-1
841	MELBOR	Europe			France	Hap-6A-G	Hap-6B-2
842	NORD-DESPREZ	Europe			France	Hap-6A-A	Hap-6B-1
843	PANIFOR	Europe			France	Hap-6A-G	Hap-6B-1
844	SOISSONS	Europe			France	Hap-6A-G	Hap-6B-1
845	TADEPI	Europe			France	Hap-6A-G	Hap-6B-1
846	VILMORIN 53	Europe			France	Hap-6A-G	Hap-6B-1
847	VILMORIN23	Europe			France	Hap-6A-G	Hap-6B-2
848	VIRTUOSE	Europe			France	Hap-6A-G	Hap-6B-2
849	YGA_BLONDEAU	Europe			France	Hap-6A-G	Hap-6B-1
850	Banner	Europe			British	Hap-6A-G	Hap-6B-1
851	BARON	Europe			British	Hap-6A-G	Hap-6B-1
852	BENEFACTOR	Europe			British	Hap-6A-G	Hap-6B-3
853	BRANDO	Europe			British	Hap-6A-A	Hap-6B-1
854	BRIGADIER	Europe			British	Hap-6A-G	Hap-6B-1
855	Brock	Europe			British	Hap-6A-G	Hap-6B-1
856	GOLDENTROP	Europe			British	Hap-6A-G	Hap-6B-1
857	HICKLING	Europe			British	Hap-6A-A	Hap-6B-1
858	HICKLING BLANC DE MARS	Europe			British	Hap-6A-G	Hap-6B-1
859	MALACCA	Europe			British	Hap-6A-G	Hap-6B-1
860	Maris Beacon	Europe			British	Hap-6A-G	Hap-6B-1
861	Maris Bilbo	Europe			British	Hap-6A-A	Hap-6B-1
862	Maris Nimrod	Europe			British	Hap-6A-G	Hap-6B-1
863	MARKET	Europe			British	Hap-6A-G	Hap-6B-1
864	Norman	Europe			British	Hap-6A-G	Hap-6B-1
865	SCHIREFF_SQUAREHEAD	Europe			British	Hap-6A-G	Hap-6B-1
866	SHAMROCK	Europe			British	Hap-6A-G	Hap-6B-1
867	SHANGO	Europe			British	Hap-6A-G	Hap-6B-1
868	SHIREFF-BLANC-BARBU	Europe			British	Hap-6A-G	Hap-6B-1
869	TORFIDA	Europe			British	Hap-6A-G	Hap-6B-1
870	VICTOR	Europe			British	Hap-6A-G	Hap-6B-1
871	Virtue	Europe			British	Hap-6A-G	Hap-6B-1
872	ALFOLD	Europe			Hungary	Hap-6A-G	Hap-6B-2
873	Banatka	Europe			Hungary	Hap-6A-G	Hap-6B-1
874	BANATKA	Europe			Hungary	Hap-6A-G	Hap-6B-2
875	BETA BANKUTI	Europe			Hungary	Hap-6A-G	Hap-6B-2
876	ESTERHAZY	Europe			Hungary	Hap-6A-G	Hap-6B-2
877	FERTODI293	Europe			Hungary	Hap-6A-G	Hap-6B-2
878	GK Bank	Europe			Hungary	Hap-6A-G	Hap-6B-1
879	GK BENCE	Europe			Hungary	Hap-6A-A	Hap-6B-1
880	GK CSUROS	Europe			Hungary	Hap-6A-G	Hap-6B-2
881	GK Istvan	Europe			Hungary	Hap-6A-A	Hap-6B-2
882	GK ORZSE	Europe			Hungary	Hap-6A-A	Hap-6B-2
883	GK Szeged	Europe			Hungary	Hap-6A-A	Hap-6B-1
884	GK_BARNA	Europe			Hungary	Hap-6A-G	Hap-6B-2
885	GK_SAGVARI	Europe			Hungary	Hap-6A-G	Hap-6B-1
886	GKF2	Europe			Hungary	Hap-6A-G	Hap-6B-1
887	KARCAGI 522	Europe			Hungary	Hap-6A-A	Hap-6B-2
888	KOMPOLTI 169	Europe			Hungary	Hap-6A-A	Hap-6B-2
889	LOVASZPATONAI 407	Europe			Hungary	Hap-6A-A	Hap-6B-1
890	MARTONVASARI 23	Europe			Hungary	Hap-6A-A	Hap-6B-2
891	Mv Magvas	Europe			Hungary	Hap-6A-G	Hap-6B-1
892	MV SUMMA	Europe			Hungary	Hap-6A-G	Hap-6B-1
893	Mv Tamara	Europe			Hungary	Hap-6A-G	Hap-6B-1
894	Adria	Europe			Italy	Hap-6A-A	Hap-6B-1
895	Aquila	Europe			Italy	Hap-6A-A	Hap-6B-1
896	ARGELATO	Europe			Italy	Hap-6A-A	Hap-6B-2
897	AUTONOMIA	Europe			Italy	Hap-6A-G	Hap-6B-2
898	CAMPODORO	Europe			Italy	Hap-6A-G	Hap-6B-2
899	CERVARO	Europe			Italy	Hap-6A-A	Hap-6B-2
900	ELIA	Europe			Italy	Hap-6A-A	Hap-6B-2
901	Falchetto	Europe			Italy	Hap-6A-A	Hap-6B-2
902	FLAMINIO	Europe			Italy	Hap-6A-G	Hap-6B-2
903	Fortunato	Europe			Italy	Hap-6A-A	Hap-6B-2
904	FRASSINETTO 4O5	Europe			Italy	Hap-6A-A	Hap-6B-2
905	FUNO	Europe			Italy	Hap-6A-G	Hap-6B-1
906	Funone	Europe			Italy	Hap-6A-G	Hap-6B-1
907	GENTILE ROSSO	Europe			Italy	Hap-6A-A	Hap-6B-1
908	Lario	Europe			Italy	Hap-6A-A	Hap-6B-2
909	LEONE	Europe			Italy	Hap-6A-G	Hap-6B-2
910	LONTRA	Europe			Italy	Hap-6A-G	Hap-6B-2
911	Maestra	Europe			Italy	Hap-6A-A	Hap-6B-2
912	MARA	Europe			Italy	Hap-6A-G	Hap-6B-2
913	Pegaso	Europe			Italy	Hap-6A-G	Hap-6B-1
914	BALDUS	Europe			Holland	Hap-6A-G	Hap-6B-2
915	BERCY	Europe			Holland	Hap-6A-G	Hap-6B-1
916	Cleo	Europe			Holland	Hap-6A-G	Hap-6B-1
917	Donata	Europe			Holland	Hap-6A-G	Hap-6B-1
918	DONG	Europe			Holland	Hap-6A-G	Hap-6B-1
919	EMMA	Europe			Holland	Hap-6A-G	Hap-6B-1
920	Flevina	Europe			Holland	Hap-6A-G	Hap-6B-1
921	KNAL	Europe			Holland	Hap-6A-G	Hap-6B-1
922	LOUVRE	Europe			Holland	Hap-6A-G	Hap-6B-2
923	MAGNUS	Europe			Holland	Hap-6A-G	Hap-6B-2
924	MANSHOLTS-WITTE	Europe			Holland	Hap-6A-G	Hap-6B-1
925	MILDRESS	Europe			Holland	Hap-6A-G	Hap-6B-1
926	ORCA	Europe			Holland	Hap-6A-G	Hap-6B-1
927	PANG	Europe			Holland	Hap-6A-G	Hap-6B-1
928	PLOF	Europe			Holland	Hap-6A-G	Hap-6B-1
929	ROTONDE	Europe			Holland	Hap-6A-G	Hap-6B-1
930	SAMBO	Europe			Holland	Hap-6A-G	Hap-6B-2
931	Sarno	Europe			Holland	Hap-6A-G	Hap-6B-1
932	STARING	Europe			Holland	Hap-6A-G	Hap-6B-1
933	VADA	Europe			Holland	Hap-6A-G	Hap-6B-2
934	VASCO	Europe			Holland	Hap-6A-G	Hap-6B-1
935	VERSAILLES	Europe			Holland	Hap-6A-G	Hap-6B-1
936	Banatka	Europe			Polish	Hap-6A-G	Hap-6B-2
937	DANKOWSKA IDEALNA	Europe			Polish	Hap-6A-G	Hap-6B-2
938	EKA NOWA	Europe			Polish	Hap-6A-G	Hap-6B-2
939	GRANIATKA ZACHODNIA	Europe			Polish	Hap-6A-G	Hap-6B-1
940	JANA	Europe			Polish	Hap-6A-G	Hap-6B-2
941	KOMOROWSKA-POL	Europe			Polish	Hap-6A-G	Hap-6B-1
942	KUTNOWIANKA	Europe			Polish	Hap-6A-G	Hap-6B-2
943	LUNA	Europe			Polish	Hap-6A-G	Hap-6B-2
944	MODRA	Europe			Polish	Hap-6A-G	Hap-6B-1
945	OLZA	Europe			Polish	Hap-6A-G	Hap-6B-2
946	OSTKA POPULARNA	Europe			Polish	Hap-6A-G	Hap-6B-1
947	PANDA	Europe			Polish	Hap-6A-G	Hap-6B-2
948	PODKOWIANKA	Europe			Polish	Hap-6A-G	Hap-6B-1
949	POLANKA	Europe			Polish	Hap-6A-G	Hap-6B-2
950	Przodownica	Europe			Polish	Hap-6A-G	Hap-6B-2
951	ROZTOCKA	Europe			Polish	Hap-6A-G	Hap-6B-1
952	Slazaczka	Europe			Polish	Hap-6A-G	Hap-6B-1
953	Szelejewska	Europe			Polish	Hap-6A-G	Hap-6B-2
954	WENEDA	Europe			Polish	Hap-6A-G	Hap-6B-2
955	WYSOKOLITEWKA 218	Europe			Polish	Hap-6A-A	Hap-6B-2
956	Wysokolitewka Sztywnosloma	Europe			Polish	Hap-6A-G	Hap-6B-2
957	ZELAZNA	Europe			Polish	Hap-6A-A	Hap-6B-2
958	ALMONSOR	Europe			Portugal	Hap-6A-G	Hap-6B-1
959	Amarelo de Barba Branca	Europe			Portugal	Hap-6A-G	Hap-6B-1
960	ELVAS 61P17	Europe			Portugal	Hap-6A-G	Hap-6B-1
961	ELVAS 62H12	Europe			Portugal	Hap-6A-A	Hap-6B-1
962	ELVAS 62H9	Europe			Portugal	Hap-6A-A	Hap-6B-1
963	ELVAS 63P16	Europe			Portugal	Hap-6A-G	Hap-6B-1
964	ELVAS 68H16	Europe			Portugal	Hap-6A-G	Hap-6B-1
965	ELVAS-60P24	Europe			Portugal	Hap-6A-G	Hap-6B-1
966	PADEIRA	Europe			Portugal	Hap-6A-G	Hap-6B-1
967	RIBEIRO INERME	Europe			Portugal	Hap-6A-G	Hap-6B-1
968	RIBEIRO~PI185706	Europe			Portugal	Hap-6A-A	Hap-6B-1
969	RIBEIRO~PI192624	Europe			Portugal	Hap-6A-A	Hap-6B-1
970	RIBEIRO~PI266901	Europe			Portugal	Hap-6A-G	Hap-6B-1
971	RUIVO	Europe			Portugal	Hap-6A-G	Hap-6B-1
972	TUA	Europe			Portugal	Hap-6A-A	Hap-6B-1
973	ALBOTA	Europe			Romania	Hap-6A-G	Hap-6B-1
974	ARIESAN	Europe			Romania	Hap-6A-G	Hap-6B-2
975	BUCOVINA	Europe			Romania	Hap-6A-G	Hap-6B-2
976	CERES	Europe			Romania	Hap-6A-G	Hap-6B-2
977	DOINA	Europe			Romania	Hap-6A-G	Hap-6B-1
978	FAVORIT	Europe			Romania	Hap-6A-G	Hap-6B-2
979	FLAMURA 80	Europe			Romania	Hap-6A-G	Hap-6B-1
980	FUNDULEA 4	Europe			Romania	Hap-6A-G	Hap-6B-1
981	FUNDULEA 262	Europe			Romania	Hap-6A-G	Hap-6B-1
982	FUNDULEA133	Europe			Romania	Hap-6A-G	Hap-6B-2
983	IULIA-ROM	Europe			Romania	Hap-6A-A	Hap-6B-1
984	LOVRIN 10	Europe			Romania	Hap-6A-G	Hap-6B-1
985	LOVRIN 13	Europe			Romania	Hap-6A-G	Hap-6B-2
986	LOVRIN 29	Europe			Romania	Hap-6A-G	Hap-6B-1
987	LOVRIN 32	Europe			Romania	Hap-6A-G	Hap-6B-1
988	LOVRIN 34	Europe			Romania	Hap-6A-G	Hap-6B-1
989	MAGURELE 7	Europe			Romania	Hap-6A-G	Hap-6B-2
990	ODVOS 5	Europe			Romania	Hap-6A-G	Hap-6B-2
991	POTAISSA	Europe			Romania	Hap-6A-G	Hap-6B-2
992	SILVANA	Europe			Romania	Hap-6A-G	Hap-6B-2
993	TRANSILVANIA1	Europe			Romania	Hap-6A-G	Hap-6B-1
994	TURDA 195	Europe			Romania	Hap-6A-G	Hap-6B-2
995	ALGOT	Europe			Sweden	Hap-6A-G	Hap-6B-2
996	AROS	Europe			Sweden	Hap-6A-G	Hap-6B-1
997	ATLE	Europe			Sweden	Hap-6A-G	Hap-6B-1
998	BANCO	Europe			Sweden	Hap-6A-G	Hap-6B-1
999	CROUSTY	Europe			Sweden	Hap-6A-G	Hap-6B-1
1000	Diamant	Europe			Sweden	Hap-6A-G	Hap-6B-2
1001	ERGO II	Europe			Sweden	Hap-6A-G	Hap-6B-1
1002	FAGOTT	Europe			Sweden	Hap-6A-G	Hap-6B-2
1003	IDUNA	Europe			Sweden	Hap-6A-G	Hap-6B-1
1004	KUBB	Europe			Sweden	Hap-6A-G	Hap-6B-2
1005	NORRE	Europe			Sweden	Hap-6A-G	Hap-6B-1
1006	ORCANO	Europe			Sweden	Hap-6A-G	Hap-6B-1
1007	Pansar II	Europe			Sweden	Hap-6A-G	Hap-6B-1
1008	POMPE	Europe			Sweden	Hap-6A-G	Hap-6B-1
1009	PONDUS	Europe			Sweden	Hap-6A-G	Hap-6B-2
1010	Saffran	Europe			Sweden	Hap-6A-G	Hap-6B-2
1011	SKANDIA	Europe			Sweden	Hap-6A-G	Hap-6B-2
1012	SOLEIL	Europe			Sweden	Hap-6A-G	Hap-6B-1
1013	Sunnan	Europe			Sweden	Hap-6A-G	Hap-6B-1
1014	THULLE II	Europe			Sweden	Hap-6A-G	Hap-6B-2
1015	TIMMO	Europe			Sweden	Hap-6A-A	Hap-6B-1
1016	VIRTUS	Europe			Sweden	Hap-6A-G	Hap-6B-1
1017	AGROUNIJA	Europe			Yugoslavia	Hap-6A-A	Hap-6B-1
1018	Banacanka 1	Europe			Yugoslavia	Hap-6A-A	Hap-6B-2
1019	Banatka	Europe			Yugoslavia	Hap-6A-G	Hap-6B-1
1020	BARANJKA	Europe			Yugoslavia	Hap-6A-A	Hap-6B-1
1021	BECEJKA	Europe			Yugoslavia	Hap-6A-A	Hap-6B-2
1022	CERVENA VROUSKA	Europe			Yugoslavia	Hap-6A-A	Hap-6B-1
1023	Dobro polje	Europe			Yugoslavia	Hap-6A-G	Hap-6B-2
1024	DUGOKLASA	Europe			Yugoslavia	Hap-6A-G	Hap-6B-2
1025	Dukat	Europe			Yugoslavia	Hap-6A-A	Hap-6B-2
1026	JARKA	Europe			Yugoslavia	Hap-6A-A	Hap-6B-1
1027	KRAJINKA	Europe			Yugoslavia	Hap-6A-A	Hap-6B-2
1028	LEPENICA	Europe			Yugoslavia	Hap-6A-G	Hap-6B-2
1029	NOVOSADSKA CRVENA	Europe			Yugoslavia	Hap-6A-A	Hap-6B-2
1030	OROVCANKA	Europe			Yugoslavia	Hap-6A-G	Hap-6B-1
1031	PANONIJA	Europe			Yugoslavia	Hap-6A-G	Hap-6B-2
1032	POSAVKA	Europe			Yugoslavia	Hap-6A-A	Hap-6B-1
